# Supplementary material for: Exome sequencing and characterization of 49,960 individuals in the UK Biobank
Source: Nature. 2020 Oct 21;586(7831):749–56. doi: 10.1038/s41586-020-2853-0 (PMC7759458; doi:10.1038/s41586-020-2853-0)
Supplement: Supplementary file 3 — Single point and leave one out association results for the PIEZO1 burden result. [file 41586_2020_2853_MOESM3_ESM.xlsx]

## Sheet: LOO - PIEZO1
Single-point analysis								Leave one out
SNPID	REF	ALT	ALT_AF	ALT_AC	BETA	SE	PValue	PValue_AP	DROP1_delta_PValue_AP
16:88715629:G:A	G	A	1.14241e-05	0.999997	6.43142	119.468	0.957068	3.80169e-07	0.931788
16:88715674:I:4	C	CAACT	1.14241e-05	0.999997	7.29142	119.468	0.951333	3.46061e-07	0.848189
16:88715728:G:T	G	T	1.14241e-05	0.999997	7.32318	119.468	0.951122	3.4433e-07	0.843946
16:88715767:G:A	G	A	4.56965e-05	4	8.96857	161.303	0.95566	2.48569e-07	0.609238
16:88715794:G:A	G	A	0	0	NA	NA	NA	4.08388e-07	1.00095
16:88715802:C:A	C	A	1.14244e-05	1	6.25198	119.468	0.958264	3.84612e-07	0.942677
16:88715822:D:4	ACCAG	A	1.14241e-05	0.999997	7.46212	119.468	0.950196	3.36173e-07	0.823954
16:88715987:I:1	A	AC	1.14241e-05	0.999997	7.06401	119.468	0.952849	3.57586e-07	0.876435
16:88716359:A:G	A	G	2.28483e-05	2	-3.11212	1.41633	0.0279985	2.24397e-06	5.49993
16:88716570:C:T	C	T	1.14244e-05	1	6.65741	119.468	0.955561	3.73422e-07	0.91525
16:88716874:G:A*	G	A	1.14241e-05	0.999997	-14.4608	119.468	0.903657	2.93993e-06	7.20571
16:88717190:G:A	G	A	0	0	NA	NA	NA	4.08388e-07	1.00095
16:88717213:T:A	T	A	1.14241e-05	0.999997	7.53896	119.468	0.949683	3.31307e-07	0.812026
16:88719588:G:A	G	A	1.14241e-05	0.999997	-13.7732	119.468	0.908217	2.7204e-06	6.66764
16:88719722:C:G	C	G	1.14241e-05	0.999997	6.84147	119.468	0.954333	3.66969e-07	0.899434
16:88719870:G:T	G	T	1.14244e-05	1	6.61583	119.468	0.955838	3.74788e-07	0.918597
16:88720068:D:2	CCT	C	0	0	NA	NA	NA	4.08388e-07	1.00095
16:88720229:C:A	C	A	1.14241e-05	0.999997	-13.58	119.468	0.909499	2.63508e-06	6.45853
16:88720248:D:4	TAGGG	T	1.14249e-05	0.999999	6.32106	119.468	0.957804	3.82981e-07	0.938678
16:88720394:C:T	C	T	1.14241e-05	0.999997	6.70156	119.468	0.955266	3.72033e-07	0.911845
16:88720644:D:1	GC	G	1.14385e-05	0.999999	7.22771	119.468	0.951758	3.49806e-07	0.857367
16:88720698:D:1	TG	T	3.42732e-05	3	8.61054	113.718	0.939643	2.0624e-07	0.505491
16:88720698:I:1	T	TG	1.14249e-05	0.999999	6.71032	119.468	0.955208	3.71684e-07	0.910991
16:88721165:C:A	C	A	1.14241e-05	0.999997	7.52203	119.468	0.949796	3.32402e-07	0.814711
16:88721200:D:1	CT	C	0	0	NA	NA	NA	4.08388e-07	1.00095
16:88721268:D:1	CT	C	1.14247e-05	1	-14.0137	119.468	0.906621	2.81132e-06	6.89049
16:88721307:G:A	G	A	1.14241e-05	0.999997	7.43936	119.468	0.950347	3.37558e-07	0.827347
16:88721586:G:C	G	C	1.14273e-05	1	-14.4842	119.468	0.903502	2.94477e-06	7.21758
16:88721652:G:C	G	C	0.000147117	12	-1.22996	1.0494	0.241173	8.39157e-07	2.05676
16:88722217:C:T	C	T	1.14241e-05	0.999997	7.39922	119.468	0.950615	3.39991e-07	0.83331
16:88722605:I:1	T	TG	1.14241e-05	0.999997	6.49396	119.468	0.956651	3.78433e-07	0.927532
16:88723005:I:7	C	CCGGCCTG	0	0	NA	NA	NA	4.08388e-07	1.00095
16:88723253:G:A*	G	A	2.28483e-05	2	-3.71291	1.41731	0.00880119	2.61998e-06	6.42151
16:88723311:C:T	C	T	1.14241e-05	0.999997	6.74026	119.468	0.955008	3.70643e-07	0.908439
16:88725081:C:A	C	A	1.14241e-05	0.999997	6.9838	119.468	0.953384	3.6118e-07	0.885244
16:88725500:D:1	TG	T	0	0	NA	NA	NA	4.08388e-07	1.00095
16:88726282:G:A	G	A	1.14241e-05	0.999997	7.33311	119.468	0.951055	3.43715e-07	0.842438
16:88726546:C:T*	C	T	1.14241e-05	0.999997	-13.6201	119.468	0.909233	2.65301e-06	6.50248
16:88726619:G:A	G	A	1.14241e-05	0.999997	6.98185	119.468	0.953397	4.08388e-07	1.00095
16:88726924:G:A	G	A	1.14241e-05	0.999997	6.29619	119.468	0.957969	3.83556e-07	0.940087
16:88727038:C:T	C	T	1.14241e-05	0.999997	7.60177	119.468	0.949265	3.27041e-07	0.80157
16:88727072:D:1	TC	T	2.28483e-05	2	-3.55026	1.41986	0.0124042	2.52862e-06	6.1976
16:88727163:G:A	G	A	5.71207e-05	5	-2.0618	1.13062	0.0682126	1.65112e-06	4.04686
16:88727600:G:T	G	T	0	0	NA	NA	NA	4.08388e-07	1.00095
16:88731768:D:1	AG	A	1.14241e-05	0.999997	7.01069	119.468	0.953205	3.59998e-07	0.882347
16:88732334:C:G	C	G	4.56965e-05	4	9.13219	160.556	0.954642	2.27204e-07	0.556873
16:88732411:D:1	CG	C	1.14262e-05	0.999998	7.21626	119.468	0.951834	3.50019e-07	0.857891
16:88732720:D:1	TG	T	1.14291e-05	1	6.74647	119.468	0.954967	3.70363e-07	0.907751
16:88733326:G:C	G	C	1.14241e-05	0.999997	6.79611	119.468	0.954636	3.68621e-07	0.903482
16:88733337:D:4	TACAC	T	0	0	NA	NA	NA	4.08388e-07	1.00095
16:88733587:C:A	C	A	1.14241e-05	0.999997	7.41469	119.468	0.950512	3.39025e-07	0.830943
16:88733965:D:1	TC	T	1.23576e-05	1	7.52012	119.468	0.949809	3.3434e-07	0.819461
16:88734017:C:A	C	A	0	0	NA	NA	NA	4.08388e-07	1.00095
16:88734042:I:1	C	CA	1.14241e-05	0.999997	7.56908	119.468	0.949483	3.29254e-07	0.806995
16:88734679:C:T	C	T	1.14241e-05	0.999997	6.72197	119.468	0.95513	3.71299e-07	0.910046
16:88734909:I:1	A	AT	2.28483e-05	2	7.96061	137.143	0.953712	3.1918e-07	0.782305
16:88734991:D:1	TG	T	0	0	NA	NA	NA	4.08388e-07	1.00095
16:88735174:D:2	ACT	A	0	0	NA	NA	NA	4.08388e-07	1.00095
16:88736167:D:2	CAG	C	1.14241e-05	0.999997	7.01725	119.468	0.953161	3.59665e-07	0.881532
16:88736324:G:A	G	A	4.56965e-05	4	-2.5172	1.17896	0.0327522	2.02429e-06	4.96149
16:88736391:G:T	G	T	2.28483e-05	2	8.28626	138.595	0.952325	3.31514e-07	0.812534
16:88736409:C:T	C	T	1.14241e-05	0.999997	7.65952	119.468	0.94888	3.23088e-07	0.791884
16:88736671:G:A	G	A	1.14241e-05	0.999997	7.40618	119.468	0.950568	3.39533e-07	0.83219
16:88737557:A:C	A	C	1.14241e-05	0.999997	6.63176	119.468	0.955732	3.74294e-07	0.917388
16:88737727:C:G	C	G	0.000696872	61	-0.535823	0.5948	0.36767	2.3085e-08	0.0565809
16:88737815:C:T	C	T	0	0	NA	NA	NA	4.08388e-07	1.00095
16:88738283:G:C	G	C	1.14241e-05	0.999997	6.77101	119.468	0.954803	3.69555e-07	0.905773
16:88738637:G:A	G	A	1.14241e-05	0.999997	6.47658	119.468	0.956766	3.78885e-07	0.92864
16:88738735:D:1	TC	T	1.14241e-05	0.999997	-13.7771	119.468	0.908191	2.71753e-06	6.66062
16:88741477:C:T	C	T	2.28483e-05	2	7.97644	138.566	0.954096	3.18874e-07	0.781553
16:88742306:D:1	GT	G	1.14241e-05	0.999997	7.34268	119.468	0.950992	3.43234e-07	0.84126
16:88749399:G:A	G	A	1.14241e-05	0.999997	6.78033	119.468	0.954741	3.69218e-07	0.904946
16:88784929:C:T	C	T	1.14241e-05	0.999997	6.96006	119.468	0.953543	3.62088e-07	0.88747
Supplementary Table 17 | Single-point and aggregare results for 73 pLOF variants in PIEZO1 in 32,456 unrelated European ancestry individuals. Analysis conducted using linear regression in R without correction for multiple testing.. Burden summary statistics using all 73 variants: beta=1.3558, se=0.26767, p-value=4.08E-07, cMAF=0.00175, cMAC=154, cMAF_cases=0.0062, cMAC_cases=16, cMAF_controls=0.0…
