# Supplementary material for: Exome sequencing and characterization of 49,960 individuals in the UK Biobank
Source: Nature. 2020 Oct 21;586(7831):749–56. doi: 10.1038/s41586-020-2853-0 (PMC7759458; doi:10.1038/s41586-020-2853-0)
Supplement: Supplementary file 4 — Leave one out and single variant association results, linkage disequilibrium analysis all burden and associated single variants in the MEPE burden result. [file 41586_2020_2853_MOESM4_ESM.xlsx]

## Sheet: LOO - MEPE
Single-point analysis								Leave One Out
SNPID	REF	ALT	ALT_AF	ALT_AC	BETA	SE	Pvalue	PValue_AP	DROP1_delta_PValue_AP
4:87834717:G:A	G	A	0	0	NA	NA	NA	1.81766e-06	0.998714
4:87834767:D:4	CAGTA	C	3.71802e-05	3	0.613426	0.571872	0.283429	3.08404e-06	1.69453
4:87838631:G:A	G	A	9.91473e-05	8	-0.267282	0.350116	0.445224	3.30994e-07	0.181865
4:87839684:G:A	G	A	1.23934e-05	0.999999	-0.197421	0.990285	0.841984	1.53276e-06	0.842173
4:87839693:C:G	C	G	1.23934e-05	0.999999	-0.159005	0.990168	0.872422	1.5581e-06	0.856098
4:87839705:T:G	T	G	1.23934e-05	0.999999	-0.0899301	0.990369	0.927648	1.60585e-06	0.882335
4:87839743:T:C	T	C	0	0	NA	NA	NA	1.81766e-06	0.998714
4:87839745:D:2	TCA	T	1.23934e-05	0.999999	0.688255	0.990175	0.487006	2.23837e-06	1.22987
4:87839775:A:T	A	T	0	0	NA	NA	NA	1.81766e-06	0.998714
4:87844983:D:1*	GA	G	2.47868e-05	2	2.09329	0.700092	0.0027913	8.77516e-06	4.82152
4:87845066:D:4*	GGAAA	G	0.000446163	36	0.505735	0.165084	0.00218914	0.000192008	105.499
4:87845088:D:1	CT	C	0	0	NA	NA	NA	1.81766e-06	0.998714
4:87845210:G:A	G	A	1.23937e-05	0.999998	1.17907	0.990192	0.233758	2.75369e-06	1.51302
4:87845210:G:T	G	T	1.23937e-05	0.999998	0.363669	0.990232	0.713429	1.94905e-06	1.0709
4:87845320:I:7*	T	TATATGGG	1.23934e-05	0.999999	1.61318	0.990113	0.10326	3.30467e-06	1.81575
4:87845359:I:1	T	TG	7.43605e-05	6	0.420609	0.404281	0.298166	3.2033e-06	1.76006
4:87845367:D:1	GA	G	0	0	NA	NA	NA	1.81766e-06	0.998714
4:87845484:D:1*	AG	A	0.000862802	69	0.406461	0.119274	0.000655586	0.000847383	465.595
4:87845517:C:T	C	T	0	0	NA	NA	NA	1.81766e-06	0.998714
4:87845585:I:1	C	CG	1.23968e-05	1	-0.672563	0.990221	0.497012	1.24737e-06	0.685369
4:87845726:D:1	AG	A	1.23934e-05	0.999999	-0.226832	0.990203	0.818811	1.51333e-06	0.831501
4:87845732:D:4*	AAGTG	A	1.23934e-05	0.999999	1.45564	0.990162	0.141542	1.81766e-06	0.998714
4:87845741:I:5	T	TGACAA	1.23934e-05	0.999999	1.45564	0.990162	0.141542	1.81766e-06	0.998714
4:87845761:D:1	CA	C	1.23934e-05	0.999999	1.1545	0.990166	0.243635	2.72687e-06	1.49828
4:87846011:D:1	GA	G	4.95737e-05	4	-0.522691	0.495109	0.291108	5.04017e-07	0.276933
4:87846431:I:1	G	GA	0	0	NA	NA	NA	1.81766e-06	0.998714
Supplementary Table 18 | Single-point and aggregare results for 26 pLOF variants in MEPE in 32,456 unrelated European ancestry individuals. Analysis conducted using linear regression in R without correction for multiple testing. Burden summary statistics using the 26 variants: beta= -0.402, se=0.084, p-value=1.82e-06, cMAF=0.00174, cMAC=140. None of these variants individually account for the who…
