# Supplementary material for: Exome sequencing and characterization of 49,960 individuals in the UK Biobank
Source: Nature. 2020 Oct 21;586(7831):749–56. doi: 10.1038/s41586-020-2853-0 (PMC7759458; doi:10.1038/s41586-020-2853-0)
Supplement: Supplementary file 5 — Leave one out analyses for COL6A1 burden results with corneal resistance. [file 41586_2020_2853_MOESM5_ESM.xlsx]

## Sheet: LOO - Corneal Resistance
Single-point analysis								Leave One Out
SNPID	REF	ALT	ALT_AF	ALT_AC	BETA	SE	Pvalue	PValue_AP	DROP1_delta_PValue_AP
21:45981876:D:17*	CCCTGCTGCTGCAGGCCT	C	3.08109e-05	2	1.93322	0.706946	0.0062488	2.88306e-08	37.3493
21:45981944:C:T*	C	T	7.7025e-05	5	1.5778	0.447165	0.000418574	4.61737e-07	598.169
21:45984285:C:T	C	T	1.5405e-05	1	0.676772	0.999917	0.49852	6.81441e-10	0.882791
21:45987622:I:8	C	CCTCCGGGG	0	0	NA	NA	NA	7.71917e-10	1
21:45989090:C:T*	C	T	1.5405e-05	1	2.57121	0.999794	0.0101233	1.22528e-08	15.8732
21:45989138:G:A*	G	A	1.5405e-05	1	1.52737	1.0009	0.127022	2.551e-09	3.30476
21:45989626:G:T	G	T	0	0	NA	NA	NA	7.71917e-10	1
21:45990977:A:G*	A	G	1.5405e-05	1	2.114	0.999841	0.0344944	6.22254e-09	8.06116
21:45990995:D:1	CT	C	1.5405e-05	1	1.30721	1	0.191153	1.82319e-09	2.3619
21:45992184:I:1	G	GC	1.5405e-05	1	0.861472	0.999915	0.388944	9.11073e-10	1.18027
21:45992811:G:A	G	A	0	0	NA	NA	NA	7.71917e-10	1
21:45997444:D:1	TA	T	0	0	NA	NA	NA	7.71917e-10	1
21:45998172:G:A	G	A	3.08109e-05	2	1.81712	0.707046	0.0101736	2.04158e-08	26.4482
21:45998172:I:1	G	GT	1.54059e-05	0.999997	0.229037	0.999922	0.818828	3.32589e-10	0.430861
21:45998395:D:2	CAG	C	0	0	NA	NA	NA	7.71917e-10	1
21:45999683:D:1	TG	T	1.5405e-05	1	0.671123	0.999902	0.502105	6.74492e-10	0.873789
21:45999693:G:A	G	A	0	0	NA	NA	NA	7.71917e-10	1
21:46001959:A:G	A	G	0	0	NA	NA	NA	7.71917e-10	1
21:46002698:C:T	C	T	0	0	NA	NA	NA	7.71917e-10	1
21:46003599:D:1	GC	G	0	0	NA	NA	NA	7.71917e-10	1
Supplementary Table 19| Single-point and aggregate results for 20 pLOF variants in COL6A1 in 32,456 unrelated European ancestry individuals. Analysis conducted using linear regression in R without correction for multiple testing. Burden summary statistics using the 20 variants: beta= -1.492, se=0.242, p-value=7.72e-10, cMAF=0.00026, cMAC=17. None of these variants individually account for the who…
