# Supplementary material for: Exome sequencing and characterization of 49,960 individuals in the UK Biobank
Source: Nature. 2020 Oct 21;586(7831):749–56. doi: 10.1038/s41586-020-2853-0 (PMC7759458; doi:10.1038/s41586-020-2853-0)
Supplement: Supplementary file 6 — Conditional analyses for COL6A1 burden results with corneal resistance. [file 41586_2020_2853_MOESM6_ESM.xlsx]

## Sheet: Cond - Corneal Resistance
SNPID_build38	SNPID_build37	RSID	GENE	MAF in UKBB	Consequence	Trait	Pvalue	PUBMEDID	PValue_AP	delta_PValue_AP
21:45952033_G_A	21:47371947_G_A	rs73157695	AJ011932.1, PCBP3	0.0088	intergenic variant	Myopia	5e-13	27182965	1.30673e-08	0.990678
21:45512700_C_A	21:46932614_C_A	rs17255281	SLC19A1, COL18A1	0.0199	3 prime UTR variant	Pursuit maintenance gain	2e-06	29064472	1.60222e-08	1.2147
21:45984508_C_G	21:47404422_C_G	rs148766287	COL6A1	0.421	upstream_gene_variant	Intraocular pressure	3e-19	29617998	1.27017e-08	0.962964
21:45734434_C_A	21:47154348_C_A	rs116946461	PCBP3	0.228918	intron variant	Intraocular pressure	5e-13	29617998	1.08989e-08	0.82629
21:46022420_C_T	21:47442334_C_T	rs2839082	AP001476.1, COL6A1	0.301	regulatory region variant	Intraocular pressure	8e-09	29235454	1.36509e-08	1.03493
21:46099621_T_C	21:47519535_T_C	rs8133436	COL6A2	0.426	intron variant	Central corneal thickness	2e-09	29760442	1.29722e-08	0.983468
21:45906833_A_G	21:47326747_A_G	rs8132840	PCBP3	0.0133	intron variant	Myopia (age of diagnosis)	4e-12	29808027	1.84111e-08	1.39581
21:45957382_G_A	21:47377296_G_A	rs2150458	PCBP3, AJ011932.1	0.457589	intergenic variant	Spherical equivalent or myopia (age of diagnosis)	1e-14	29808027	1.26084e-08	0.955892
21:45909076_T_G	21:47328990_T_G	rs9976042	PCBP3	0.4479	intron variant	Macular thickness	9e-09	30535121	1.15831e-08	0.878155
21:46542898_A_G	21:47962811_A_G	rs11701512	DIP2A	0.0306398	intron variant	Pulse pressure	2e-11	30224653	1.26773e-08	0.961114
21:46002498_C_T	21:47422412_C_T	rs35796750	COL6A1	0.178431	downstream_gene_variant	Pulse pressure	2e-09	30224653	1.36621e-08	1.03577
Supplementary Table 20 | Eleven variants are associated to ocular traits and are within 1MB of start and end position of COL6A1 in 32,456 unrelated European ancestry individuals. Analysis conducted using linear regression in R without correction for multiple testing. The burden cannot be explained by any of the positive controls individually, as illustrated by the conditional analysis results. Bu…
