# Supplementary material for: Exome sequencing and characterization of 49,960 individuals in the UK Biobank
Source: Nature. 2020 Oct 21;586(7831):749–56. doi: 10.1038/s41586-020-2853-0 (PMC7759458; doi:10.1038/s41586-020-2853-0)
Supplement: Supplementary file 7 — Linkage disequilibrium analyses for COL6A1 burden results with corneal resistance. [file 41586_2020_2853_MOESM7_ESM.xlsx]

## Sheet: LD - Corneal Resistance
LD (r2)	21:45981876:D:17	21:45981944:C:T	21:45989090:C:T	21:45990977:A:G	21:45990995:D:1	21:46932614_C_A	21:47154348_C_A	21:47326747_A_G	21:47328990_T_G	21:47371947_G_A	21:47377296_G_A	21:47404422_C_G	21:47422412_C_T	21:47442334_C_T	21:47519535_T_C	21:47962811_A_G
21:45981876:D:17	1	5.22748e-09	1.0454e-09	1.0454e-09	1.0454e-09	8.17315e-07	1.86001e-06	2.31982e-06	2.35212e-07	1.13962e-06	2.04275e-06	1.24191e-06	7.66823e-05	3.37239e-05	2.91248e-06	3.22051e-06
21:45981944:C:T		1	2.61344e-09	2.61344e-09	2.61344e-09	2.04324e-06	4.65274e-06	1.37486e-05	0.0003018	9.8886e-05	1.50525e-05	3.10471e-06	0.000107263	5.69182e-05	3.73843e-05	9.54827e-06
21:45989090:C:T			1	5.2264e-10	5.2264e-10	4.0861e-07	9.30463e-07	1.16008e-06	1.4309e-05	1.97754e-05	1.02154e-06	6.20884e-07	3.27976e-07	4.98812e-07	1.45607e-06	9.91692e-06
21:45990977:A:G				1	5.2264e-10	4.0861e-07	0.000538328	1.16008e-06	1.99663e-05	1.97754e-05	6.20157e-05	NA	3.83403e-05	5.63459e-05	1.45607e-06	9.91692e-06
21:45990995:D:1					1	4.0861e-07	9.30463e-07	1.16008e-06	1.99663e-05	1.97754e-05	1.02154e-06	6.20884e-07	3.27976e-07	4.98812e-07	1.45607e-06	9.91692e-06
21:46932614_C_A						1	3.50908e-05	0.000184387	8.58576e-05	0.00112941	0.000317508	2.78524e-06	0.00226979	0.0022346	7.4188e-05	2.33763e-06
21:47154348_C_A							1	0.0195909	0.00328453	0.0077686	0.0192229	0.635622	0.0117923	0.00946047	3.06799e-05	0.000156225
21:47326747_A_G								1	0.214265	0.285811	0.870309	0.0167396	0.0604014	0.269797	8.49589e-05	0.000891238
21:47328990_T_G									1	0.122066	0.193845	0.00337867	0.0895242	0.0594435	1.13309e-05	0.00109862
21:47371947_G_A										1	0.310885	0.00534777	0.0070659	0.0700919	0.000111543	0.000220511
21:47377296_G_A											1	0.016843	0.0722989	0.293559	0.00015713	0.00075559
21:47404422_C_G												1	0.0110839	0.0158892	3.7182e-06	0.000113763
21:47422412_C_T													1	0.082518	0.00076721	4.94396e-05
21:47442334_C_T														1	0.000147322	0.00124775
21:47519535_T_C															1	0.00146455
21:47962811_A_G																1
Supplementary Table 21 | LD (r2) across the 5 pLOF variants contributing to the COL6A1 burden signal and the 11 positive controls in 32,456 unrelated European ancestry individuals. Linkage disequilibrium analysis conducted using PLINK2. While some positive controls are in partial LD with each other, the variants contributing to the burden are not in LD with any of the postive controls.
