# Supplementary material for: Exome sequencing and characterization of 49,960 individuals in the UK Biobank
Source: Nature. 2020 Oct 21;586(7831):749–56. doi: 10.1038/s41586-020-2853-0 (PMC7759458; doi:10.1038/s41586-020-2853-0)
Supplement: Supplementary file 8 — Leave one out association results for the FAM160B1 burden result. [file 41586_2020_2853_MOESM8_ESM.xlsx]

## Sheet: LOO - FAM160B1
Single-point analysis								Leave One Out
SNPID	REF	ALT	ALT_AF	ALT_AC	BETA	SE	Pvalue	PValue_AP	DROP1_delta_PValue_AP
10:114836186:D:1*	TC	T	2.28483e-05	2	-4.08981	1.42228	0.00403359	0.000517762	83.6449
10:114843147:C:G*	C	G	1.14241e-05	0.999997	-15.4099	196.968	0.937641	0.000698452	112.835
10:114843754:D:10	CTGTGAAGGCA	C	1.14244e-05	1	7.46715	196.968	0.969759	3.84456e-06	0.621092
10:114845365:A:G	A	G	1.14241e-05	0.999997	7.77105	196.968	0.968529	3.03075e-06	0.489621
10:114846091:T:C*	T	C	1.14241e-05	0.999997	-15.7592	196.968	0.93623	0.000830349	134.144
10:114846577:C:T	C	T	2.28488e-05	2	7.57758	139.237	0.956599	2.02102e-06	0.326498
10:114848651:D:4	CTCTG	C	1.14244e-05	1	7.33754	196.968	0.970284	4.16586e-06	0.672999
10:114855200:C:T	C	T	1.14241e-05	0.999997	7.59003	196.968	0.969262	3.53047e-06	0.570351
10:114861331:I:1	C	CT	1.14241e-05	0.999997	7.15977	196.968	0.971003	4.55305e-06	0.73555
Supplementary Table 22 | Single-point and aggregate results for 9 pLOF variants in FAM160B1 in 32,456 unrelated European ancestry individuals. Analysis conducted using linear regression in R without correction for multiple testing. Burden summary statistics using all 9 variants: beta=3.079, se=0.681, p-value=6.19E-06, cMAF=0.00013, cMAC=11, cMAF_cases=0.0022, cMAC_cases=3, cMAF_controls=0.00009, …
