# Supplementary material for: Exome sequencing and characterization of 49,960 individuals in the UK Biobank
Source: Nature. 2020 Oct 21;586(7831):749–56. doi: 10.1038/s41586-020-2853-0 (PMC7759458; doi:10.1038/s41586-020-2853-0)
Supplement: Supplementary file 11 — ACMG variants passing visual validation observed in UKB 50k exomes. [file 41586_2020_2853_MOESM11_ESM.xlsx]

## Sheet: Sheet1
Variant	geneName	variationType	variantEffect	lof	rsid	Frequency	#Homozygous	#Heterozygous	ACMG_Variants_to_Report	ACMG_Inheritance	LikelyPathogenic_Variant	Pathogenic_Variant	ClinVar Star	ClinVar Clinical Significance	Transcripts Affected (RefSeq)	HGVSc	HGVSp	Transcripts Affected (Ensembl85)	Comments
10:88935304:CAG:C	ACTA2	indel	frameshift	TRUE	NA	1.00004e-05	0	1	LP,P	AD	Yes	No			NM_001613;NM_001141945	c.1051_1052delCT	p.Leu351fs	ENST00000224784
5:112767266:G:T	APC	snp	stop_gained	TRUE	NA	1.00004e-05	0	1	LP,P	AD	Yes	No			NM_001127510:NM_000038	c.298G>T:c.298G>T	p.Glu100*:p.Glu100*	ENST00000508376:ENST00000257430
5:112819245:C:T	APC	snp	stop_gained	TRUE	rs587779780	1.00004e-05	0	1	LP,P	AD	No	Yes	2	Pathogenic	NM_001127510:NM_000038	c.1213C>T:c.1213C>T	p.Arg405*:p.Arg405*	ENST00000508376:ENST00000257430
5:112838271:G:T	APC	snp	stop_gained	TRUE	NA	1.00006e-05	0	1	LP,P	AD	No	Yes	2	Pathogenic	NM_001127510:NM_000038	c.2677G>T:c.2677G>T	p.Glu893*:p.Glu893*	ENST00000508376:ENST00000257430
10:86923600:C:T	BMPR1A	snp	stop_gained	TRUE	NA	1.00004e-05	0	1	LP,P	AD	No	Yes	2	Pathogenic/Likely_pathogenic	NM_004329	c.1480C>T	p.Arg494*	ENST00000372037
17:43045767:G:A	BRCA1	snp	stop_gained	TRUE	rs41293465	3.00012e-05	0	3	LP,P	AD	No	Yes	3	Pathogenic	NM_007300:NM_007294:NM_007297:NM_007298	c.5566C>T:c.5503C>T:c.433C>T:c.976C>T	p.Arg1856*:p.Arg1835*:p.Arg145*:p.Arg326*	ENST00000471181:ENST00000357654:ENST00000586385:ENST00000591534:ENST00000591849:ENST00000352993:ENST00000493795:ENST00000491747
17:43049192:G:A	BRCA1	snp	stop_gained	TRUE	rs397509267	1.00004e-05	0	1	LP,P	AD	No	Yes	3	Pathogenic	NM_007300:NM_007294:NM_007297:NM_007298	c.5398C>T:c.5335C>T:c.265C>T:c.808C>T	p.Gln1800*:p.Gln1779*:p.Gln89*:p.Gln270*	ENST00000471181:ENST00000357654:ENST00000586385:ENST00000591534:ENST00000591849:ENST00000352993:ENST00000493795:ENST00000491747
17:43051071:A:C	BRCA1	snp	missense	FALSE	NA	1.00004e-05	0	1	LP,P	AD	No	Yes	3	Pathogenic	NM_007300:NM_007294:NM_007299:NM_007297:NM_007298	c.5387T>G:c.5324T>G:c.2012T>G:c.254T>G:c.797T>G	p.Met1796Arg:p.Met1775Arg:p.Met671Arg:p.Met85Arg:p.Met266Arg	ENST00000471181:ENST00000357654:ENST00000468300:ENST00000586385:ENST00000591534:ENST00000352993:ENST00000493795:ENST00000491747
17:43057062:T:TG	BRCA1	indel	frameshift	TRUE	rs397507246;rs397507247;rs431825413	1.00004e-05	0	1	LP,P	AD	No	Yes	3	Pathogenic	NM_007300:NM_007294:NM_007299:NM_007297:NM_007298	c.5329dupC:c.5266dupC:c.1954dupC:c.196dupC:c.739dupC	p.Gln1777fs:p.Gln1756fs:p.Gln652fs:p.Gln66fs:p.Gln247fs	ENST00000471181:ENST00000357654:ENST00000468300:ENST00000586385:ENST00000591534:ENST00000352993:ENST00000493795:ENST00000491747
17:43063330:TA:T	BRCA1	indel	splice_donor	TRUE	rs273901751	1.00006e-05	0	1	LP,P	AD	No	Yes	2	Pathogenic	NM_007300:NM_007294:NM_007299:NM_007297:NM_007298	c.5256+2delT:c.5193+2delT:c.1881+2delT:c.123+2delT:c.666+2delT		ENST00000471181:ENST00000357654:ENST00000468300:ENST00000586385:ENST00000591534:ENST00000352993:ENST00000493795:ENST00000491747
17:43063873:C:A	BRCA1	snp	splice_donor	TRUE	NA	1.00004e-05	0	1	LP,P	AD	No	Yes	3	Pathogenic	NM_007300:NM_007294:NM_007299:NM_007297:NM_007298	c.5215+1G>T:c.5152+1G>T:c.1840+1G>T:c.82+1G>T:c.625+1G>T		ENST00000471181:ENST00000357654:ENST00000468300:ENST00000586385:ENST00000591534:ENST00000352993:ENST00000493795:ENST00000491747
17:43063903:G:T	BRCA1	snp	missense	FALSE	NA	1.00004e-05	0	1	LP,P	AD	No	Yes	3	Pathogenic	NM_007300:NM_007294:NM_007299:NM_007297:NM_007298	c.5186C>A:c.5123C>A:c.1811C>A:c.53C>A:c.596C>A	p.Ala1729Glu:p.Ala1708Glu:p.Ala604Glu:p.Ala18Glu:p.Ala199Glu	ENST00000471181:ENST00000357654:ENST00000468300:ENST00000586385:ENST00000591534:ENST00000352993:ENST00000493795:ENST00000491747
17:43063931:G:A	BRCA1	snp	missense	FALSE	NA	2.00008e-05	0	2	LP,P	AD	No	Yes	3	Pathogenic	NM_007300:NM_007294:NM_007299:NM_007297:NM_007298	c.5158C>T:c.5095C>T:c.1783C>T:c.25C>T:c.568C>T	p.Arg1720Trp:p.Arg1699Trp:p.Arg595Trp:p.Arg9Trp:p.Arg190Trp	ENST00000471181:ENST00000357654:ENST00000468300:ENST00000586385:ENST00000591534:ENST00000352993:ENST00000493795:ENST00000491747
17:43074379:CAG:C	BRCA1	indel	frameshift	TRUE	rs80357542	1.00012e-05	0	1	LP,P	AD	No	Yes	3	Pathogenic	NM_007300:NM_007294:NM_007299:NM_007297:NM_007298	c.4688_4689delCT:c.4625_4626delCT:c.1313_1314delCT:c.98_99delCT:c.1199_1200delCT	p.Ser1563fs:p.Ser1542fs:p.Ser438fs:p.Ser33fs:p.Ser400fs	ENST00000471181:ENST00000357654:ENST00000468300:ENST00000591534:ENST00000352993:ENST00000493795:ENST00000491747
17:43074430:CTT:C	BRCA1	indel	frameshift	TRUE	rs80357813	1.00004e-05	0	1	LP,P	AD	No	Yes	3	Pathogenic	NM_007300:NM_007294:NM_007299:NM_007297:NM_007298	c.4637_4638delAA:c.4574_4575delAA:c.1262_1263delAA:c.47_48delAA:c.1148_1149delAA	p.Gln1546fs:p.Gln1525fs:p.Gln421fs:p.Gln16fs:p.Gln383fs	ENST00000471181:ENST00000357654:ENST00000468300:ENST00000591534:ENST00000352993:ENST00000493795:ENST00000491747
17:43074482:C:T	BRCA1	snp	stop_gained	TRUE	rs80356885	1.00004e-05	0	1	LP,P	AD	No	Yes	3	Pathogenic	NM_007300:NM_007294:NM_007299:NM_007297:NM_007298	c.4587G>A:c.4524G>A:c.1212G>A:c.1098G>A:c.4383G>A	p.Trp1529*:p.Trp1508*:p.Trp404*:p.Trp366*:p.Trp1461*	ENST00000471181:ENST00000357654:ENST00000468300:ENST00000352993:ENST00000493795:ENST00000491747
17:43076572:TG:T	BRCA1	indel	frameshift	TRUE	NA	1.00004e-05	0	1	LP,P	AD	Yes	No			NM_007300:NM_007294:NM_007299:NM_007297:NM_007298	c.4462delC:c.4399delC:c.1087delC:c.973delC:c.4258delC	p.Gln1488fs:p.Gln1467fs:p.Gln363fs:p.Gln325fs:p.Gln1420fs	ENST00000471181:ENST00000357654:ENST00000468300:ENST00000352993:ENST00000493795:ENST00000491747
17:43079332:A:AC	BRCA1	indel	splice_donor	TRUE	NA	2.00008e-05	0	2	LP,P	AD	Yes	No			NM_007300	c.4423+1dupG		ENST00000471181
17:43079334:CTGATATAT:C	BRCA1	indel	frameshift	TRUE	NA	1.00014e-05	0	1	LP,P	AD	Yes	No			NM_007300	c.4415_4422delATATATCA	p.His1472fs	ENST00000471181
17:43082434:G:A	BRCA1	snp	stop_gained	TRUE	NA	1.00022e-05	0	1	LP,P	AD	No	Yes	3	Pathogenic	NM_007300:NM_007294:NM_007299:NM_007297:NM_007298	c.4327C>T:c.4327C>T:c.1018C>T:c.901C>T:c.4186C>T	p.Arg1443*:p.Arg1443*:p.Arg340*:p.Arg301*:p.Arg1396*	ENST00000471181:ENST00000357654:ENST00000468300:ENST00000352993:ENST00000493795:ENST00000491747
17:43091462:CTTGA:C	BRCA1	indel	frameshift	TRUE	rs80357508	5.0002e-05	0	5	LP,P	AD	No	Yes	3	Pathogenic	NM_007300:NM_007294:NM_007297	c.4065_4068delTCAA:c.4065_4068delTCAA:c.4065_4068delTCAA	p.Asn1355fs:p.Asn1355fs:p.Asn1355fs	ENST00000471181:ENST00000357654:ENST00000354071:ENST00000493795
17:43091771:T:TA	BRCA1	indel	frameshift	TRUE	rs80357687	1.00014e-05	0	1	LP,P	AD	No	Yes	3	Pathogenic	NM_007300:NM_007294:NM_007297	c.3759dupT:c.3759dupT:c.3759dupT	p.Lys1254fs:p.Lys1254fs:p.Lys1254fs	ENST00000471181:ENST00000357654:ENST00000354071:ENST00000493795
17:43091771:TAGAC:T	BRCA1	indel	frameshift	TRUE	rs80357868;rs80357963	3.0003e-05	0	3	LP,P	AD	No	Yes	3	Pathogenic	NM_007300:NM_007294:NM_007297	c.3756_3759delGTCT:c.3756_3759delGTCT:c.3756_3759delGTCT	p.Ser1253fs:p.Ser1253fs:p.Ser1253fs	ENST00000471181:ENST00000357654:ENST00000354071:ENST00000493795
17:43091903:C:CT	BRCA1	indel	frameshift	TRUE	rs80357729	1.00004e-05	0	1	LP,P	AD	No	Yes	3	Pathogenic	NM_007300:NM_007294:NM_007297	c.3627dupA:c.3627dupA:c.3627dupA	p.Glu1210fs:p.Glu1210fs:p.Glu1210fs	ENST00000471181:ENST00000357654:ENST00000354071:ENST00000493795
17:43091924:G:A	BRCA1	snp	stop_gained	TRUE	NA	1.00004e-05	0	1	LP,P	AD	No	Yes	3	Pathogenic	NM_007300:NM_007294:NM_007297	c.3607C>T:c.3607C>T:c.3607C>T	p.Arg1203*:p.Arg1203*:p.Arg1203*	ENST00000471181:ENST00000357654:ENST00000354071:ENST00000493795
17:43092131:C:A	BRCA1	snp	stop_gained	TRUE	rs80357018	2.00008e-05	0	2	LP,P	AD	No	Yes	3	Pathogenic	NM_007300:NM_007294:NM_007297	c.3400G>T:c.3400G>T:c.3400G>T	p.Glu1134*:p.Glu1134*:p.Glu1134*	ENST00000471181:ENST00000357654:ENST00000354071:ENST00000493795
17:43092615:TC:T	BRCA1	indel	frameshift	TRUE	rs80357573	1.00004e-05	0	1	LP,P	AD	No	Yes	3	Pathogenic	NM_007300:NM_007294:NM_007297	c.2915delG:c.2915delG:c.2915delG	p.Gly972fs:p.Gly972fs:p.Gly972fs	ENST00000471181:ENST00000357654:ENST00000354071:ENST00000493795
17:43092848:GTT:G	BRCA1	indel	frameshift	TRUE	rs80357971	1.00004e-05	0	1	LP,P	AD	No	Yes	3	Pathogenic	NM_007300:NM_007294:NM_007297	c.2681_2682delAA:c.2681_2682delAA:c.2681_2682delAA	p.Lys894fs:p.Lys894fs:p.Lys894fs	ENST00000471181:ENST00000357654:ENST00000354071:ENST00000493795
17:43092905:C:A	BRCA1	snp	stop_gained	TRUE	NA	1.00004e-05	0	1	LP,P	AD	Yes	No			NM_007300:NM_007294:NM_007297	c.2626G>T:c.2626G>T:c.2626G>T	p.Gly876*:p.Gly876*:p.Gly876*	ENST00000471181:ENST00000357654:ENST00000354071:ENST00000493795
17:43093055:TG:T	BRCA1	indel	frameshift	TRUE	rs80357970	4.00016e-05	0	4	LP,P	AD	No	Yes	3	Pathogenic	NM_007300:NM_007294:NM_007297	c.2475delC:c.2475delC:c.2475delC	p.Asp825fs:p.Asp825fs:p.Asp825fs	ENST00000471181:ENST00000357654:ENST00000354071:ENST00000493795
17:43093267:TC:T	BRCA1	indel	frameshift	TRUE	rs80357960	1.00004e-05	0	1	LP,P	AD	No	Yes	3	Pathogenic	NM_007300:NM_007294:NM_007297	c.2263delG:c.2263delG:c.2263delG	p.Glu755fs:p.Glu755fs:p.Glu755fs	ENST00000471181:ENST00000357654:ENST00000354071:ENST00000493795
17:43093337:C:A	BRCA1	snp	stop_gained	TRUE	rs80357426	1.00004e-05	0	1	LP,P	AD	No	Yes	3	Pathogenic	NM_007300:NM_007294:NM_007297	c.2194G>T:c.2194G>T:c.2194G>T	p.Glu732*:p.Glu732*:p.Glu732*	ENST00000471181:ENST00000357654:ENST00000354071:ENST00000493795
17:43093653:T:TACTA	BRCA1	indel	frameshift	TRUE	NA	1.00006e-05	0	1	LP,P	AD	No	Yes	3	Pathogenic	NM_007300:NM_007294:NM_007297	c.1874_1877dupTAGT:c.1874_1877dupTAGT:c.1874_1877dupTAGT	p.Val627fs:p.Val627fs:p.Val627fs	ENST00000471181:ENST00000357654:ENST00000354071:ENST00000493795
17:43093844:G:A	BRCA1	snp	stop_gained	TRUE	rs80356898	1.00004e-05	0	1	LP,P	AD	No	Yes	3	Pathogenic	NM_007300:NM_007294:NM_007297	c.1687C>T:c.1687C>T:c.1687C>T	p.Gln563*:p.Gln563*:p.Gln563*	ENST00000471181:ENST00000357654:ENST00000354071:ENST00000493795
17:43094060:G:A	BRCA1	snp	stop_gained	TRUE	rs62625303	1.00004e-05	0	1	LP,P	AD	No	Yes	3	Pathogenic	NM_007300:NM_007294:NM_007297	c.1471C>T:c.1471C>T:c.1471C>T	p.Gln491*:p.Gln491*:p.Gln491*	ENST00000471181:ENST00000357654:ENST00000354071:ENST00000493795
17:43094174:CT:C	BRCA1	indel	frameshift	TRUE	rs80357939	1.00004e-05	0	1	LP,P	AD	No	Yes	3	Pathogenic	NM_007300:NM_007294:NM_007297	c.1356delA:c.1356delA:c.1356delA	p.Glu453fs:p.Glu453fs:p.Glu453fs	ENST00000471181:ENST00000357654:ENST00000354071:ENST00000493795
17:43094828:TTG:T	BRCA1	indel	frameshift	TRUE	NA	1.00004e-05	0	1	LP,P	AD	Yes	No			NM_007300:NM_007294:NM_007299:NM_007297:NM_007298	c.701_702delCA:c.701_702delCA:c.701_702delCA:c.701_702delCA:c.560_561delCA	p.Thr234fs:p.Thr234fs:p.Thr234fs:p.Thr234fs:p.Thr187fs	ENST00000471181:ENST00000357654:ENST00000468300:ENST00000354071:ENST00000493795:ENST00000491747
17:43095852:T:A	BRCA1	snp	stop_gained	TRUE	NA	1.00004e-05	0	1	LP,P	AD	Yes	No			NM_007300:NM_007294:NM_007299:NM_007297:NM_007298	c.664A>T:c.664A>T:c.664A>T:c.664A>T:c.664A>T	p.Lys222*:p.Lys222*:p.Lys222*:p.Lys222*:p.Lys222*	ENST00000471181:ENST00000357654:ENST00000468300:ENST00000354071:ENST00000352993:ENST00000493795:ENST00000491747
17:43104136:C:A	BRCA1	snp	stop_gained	TRUE	NA	4.00096e-05	0	4	LP,P	AD	No	Yes	3	Pathogenic	NM_007300:NM_007294:NM_007299:NM_007297:NM_007298	c.427G>T:c.427G>T:c.427G>T:c.427G>T:c.427G>T	p.Glu143*:p.Glu143*:p.Glu143*:p.Glu143*:p.Glu143*	ENST00000471181:ENST00000357654:ENST00000468300:ENST00000354071:ENST00000352993:ENST00000493795:ENST00000491747
17:43104262:CT:C	BRCA1	indel	splice_acceptor	TRUE	rs273899695	1.00004e-05	0	1	LP,P	AD	No	Yes	2	Pathogenic	NM_007300:NM_007294:NM_007299:NM_007297:NM_007298	c.302-2delA:c.302-2delA:c.302-2delA:c.302-2delA:c.302-2delA		ENST00000471181:ENST00000357654:ENST00000468300:ENST00000354071:ENST00000352993:ENST00000493795:ENST00000491747
17:43104867:C:A	BRCA1	snp	splice_donor	TRUE	NA	2.00016e-05	0	2	LP,P	AD	No	Yes	2	Likely_pathogenic	NM_007300:NM_007294:NM_007299:NM_007297:NM_007298	c.301+1G>T:c.301+1G>T:c.301+1G>T:c.301+1G>T:c.301+1G>T		ENST00000471181:ENST00000357654:ENST00000468300:ENST00000354071:ENST00000352993:ENST00000493795:ENST00000491747
17:43104867:C:G	BRCA1	snp	splice_donor	TRUE	NA	2.00016e-05	0	2	LP,P	AD	No	Yes	2	Pathogenic/Likely_pathogenic	NM_007300:NM_007294:NM_007299:NM_007297:NM_007298	c.301+1G>C:c.301+1G>C:c.301+1G>C:c.301+1G>C:c.301+1G>C		ENST00000471181:ENST00000357654:ENST00000468300:ENST00000354071:ENST00000352993:ENST00000493795:ENST00000491747
17:43124027:ACT:A	BRCA1	indel	frameshift	TRUE	rs386833395	2.00016e-05	0	2	LP,P	AD	No	Yes	3	Pathogenic	NM_007300:NM_007294:NM_007299:NM_007298	c.68_69delAG:c.68_69delAG:c.68_69delAG:c.68_69delAG	p.Glu23fs:p.Glu23fs:p.Glu23fs:p.Glu23fs	ENST00000471181:ENST00000357654:ENST00000468300:ENST00000354071:ENST00000352993:ENST00000491747
17:43124096:T:C	BRCA1	snp	start_lost	TRUE	rs80357287	1.00004e-05	0	1	LP,P	AD	No	Yes	2	Pathogenic	NM_007300:NM_007294:NM_007299:NM_007298	c.1A>G:c.1A>G:c.1A>G:c.1A>G	p.Met1?:p.Met1?:p.Met1?:p.Met1?	ENST00000471181:ENST00000357654:ENST00000468300:ENST00000354071:ENST00000352993:ENST00000491747
13:32319180:C:G	BRCA2	snp	stop_gained	TRUE	NA	1.00006e-05	0	1	LP,P	AD	No	Yes	3	Pathogenic	NM_000059	c.171C>G	p.Tyr57*	ENST00000544455:ENST00000380152
13:32326283:G:T	BRCA2	snp	splice_donor	TRUE	NA	1.00004e-05	0	1	LP,P	AD	No	Yes	2	Pathogenic	NM_000059	c.516+1G>T		ENST00000544455:ENST00000380152
13:32326613:G:C	BRCA2	snp	missense	FALSE	NA	1.00004e-05	0	1	LP,P	AD	No	Yes	2	Pathogenic/Likely_pathogenic	NM_000059	c.631G>C	p.Val211Leu	ENST00000544455:ENST00000380152
13:32326615:T:G	BRCA2	snp	splice_donor	TRUE	NA	1.00004e-05	0	1	LP,P	AD	No	Yes	2	Pathogenic	NM_000059	c.631+2T>G		ENST00000544455:ENST00000380152
13:32330986:TGACA:T	BRCA2	indel	frameshift	TRUE	rs80359659	1.00026e-05	0	1	LP,P	AD	No	Yes	3	Pathogenic	NM_000059	c.755_758delACAG	p.Asp252fs	ENST00000544455:ENST00000380152
13:32331009:CAA:C	BRCA2	indel	frameshift	TRUE	NA	3.00012e-05	0	3	LP,P	AD	No	Yes	3	Pathogenic	NM_000059	c.774_775delAA	p.Glu260fs	ENST00000544455:ENST00000380152
13:32332270:A:G	BRCA2	snp	splice_acceptor	TRUE	NA	1.00004e-05	0	1	LP,P	AD	Yes	No			NM_000059	c.794-2A>G		ENST00000544455:ENST00000380152
13:32332369:AACAGTTGT:GATACTTCAG	BRCA2	indel	frameshift	TRUE	NA	1.00004e-05	0	1	LP,P	AD	No	Yes			NM_000059	c.892_893insTACTT	p.Thr298fs	ENST00000544455:ENST00000380152	In cis with 13:32332373:GTTGT:G
13:32332734:GT:G	BRCA2	indel	frameshift	TRUE	rs80359272	1.00004e-05	0	1	LP,P	AD	No	Yes	3	Pathogenic	NM_000059	c.1257delT	p.Cys419fs	ENST00000544455:ENST00000380152
13:32332778:AAAAG:A	BRCA2	indel	frameshift	TRUE	rs80359277;rs80359279;rs80359280	2.00012e-05	0	2	LP,P	AD	No	Yes	3	Pathogenic	NM_000059	c.1310_1313delAAGA	p.Lys437fs	ENST00000544455:ENST00000380152
13:32332836:CA:C	BRCA2	indel	frameshift	TRUE	rs397507582	1.00004e-05	0	1	LP,P	AD	No	Yes	3	Pathogenic	NM_000059	c.1362delA	p.Lys454fs	ENST00000544455:ENST00000380152
13:32333282:G:T	BRCA2	snp	stop_gained	TRUE	NA	1.00024e-05	0	1	LP,P	AD	Yes	No			NM_000059	c.1804G>T	p.Gly602*	ENST00000544455:ENST00000380152
13:32333318:A:AT	BRCA2	indel	frameshift	TRUE	rs80359312	1.00004e-05	0	1	LP,P	AD	No	Yes	3	Pathogenic	NM_000059	c.1842dupT	p.Asn615fs	ENST00000544455:ENST00000380152
13:32336283:TG:T	BRCA2	indel	frameshift	TRUE	rs80359316	1.00004e-05	0	1	LP,P	AD	No	Yes	3	Pathogenic	NM_000059	c.1929delG	p.Arg645fs	ENST00000544455:ENST00000380152
13:32336684:G:GA	BRCA2	indel	frameshift	TRUE	rs80359328	1.00004e-05	0	1	LP,P	AD	No	Yes	3	Pathogenic	NM_000059	c.2330dupA	p.Asp777fs	ENST00000544455:ENST00000380152
13:32336762:T:TA	BRCA2	indel	frameshift	TRUE	NA	1.00004e-05	0	1	LP,P	AD	Yes	No			NM_000059	c.2408dupA	p.Tyr803fs	ENST00000544455:ENST00000380152
13:32336764:T:G	BRCA2	snp	stop_gained	TRUE	rs80358504	1.00004e-05	0	1	LP,P	AD	No	Yes	3	Pathogenic	NM_000059	c.2409T>G	p.Tyr803*	ENST00000544455:ENST00000380152
13:32336961:C:G	BRCA2	snp	stop_gained	TRUE	NA	1.00018e-05	0	1	LP,P	AD	No	Yes	3	Pathogenic	NM_000059	c.2606C>G	p.Ser869*	ENST00000544455:ENST00000380152
13:32337160:TAAAC:T	BRCA2	indel	frameshift	TRUE	rs80359351;rs80359352	1.00004e-05	0	1	LP,P	AD	No	Yes	3	Pathogenic	NM_000059	c.2808_2811delACAA	p.Ala938fs	ENST00000544455:ENST00000380152
13:32337184:TAA:T	BRCA2	indel	frameshift	TRUE	rs80359356	1.00006e-05	0	1	LP,P	AD	No	Yes	3	Pathogenic	NM_000059	c.2834_2835delAA	p.Lys945fs	ENST00000544455:ENST00000380152
13:32337185:A:T	BRCA2	snp	stop_gained	TRUE	rs80358533	1.00006e-05	0	1	LP,P	AD	No	Yes	3	Pathogenic	NM_000059	c.2830A>T	p.Lys944*	ENST00000544455:ENST00000380152
13:32337458:G:T	BRCA2	snp	stop_gained	TRUE	rs80358556	1.00004e-05	0	1	LP,P	AD	No	Yes	3	Pathogenic	NM_000059	c.3103G>T	p.Glu1035*	ENST00000544455:ENST00000380152
13:32337513:T:G	BRCA2	snp	stop_gained	TRUE	rs41293477	5.0002e-05	0	5	LP,P	AD	No	Yes	3	Pathogenic	NM_000059	c.3158T>G	p.Leu1053*	ENST00000544455:ENST00000380152
13:32337760:C:A	BRCA2	snp	stop_gained	TRUE	NA	5.0002e-05	0	5	LP,P	AD	No	Yes	3	Pathogenic	NM_000059	c.3405C>A	p.Tyr1135*	ENST00000544455:ENST00000380152
13:32337898:ATT:A	BRCA2	indel	frameshift	TRUE	rs748852670;rs80359388	2.00008e-05	0	2	LP,P	AD	No	Yes	3	Pathogenic	NM_000059	c.3545_3546delTT	p.Phe1182fs	ENST00000544455:ENST00000380152
13:32337952:CTG:C	BRCA2	indel	frameshift	TRUE	rs80359391;rs80359392	2.00008e-05	0	2	LP,P	AD	No	Yes	3	Pathogenic	NM_000059	c.3599_3600delGT	p.Cys1200fs	ENST00000544455:ENST00000380152
13:32338034:CTG:C	BRCA2	indel	frameshift	TRUE	rs80359395	4.00016e-05	0	4	LP,P	AD	No	Yes	3	Pathogenic	NM_000059	c.3680_3681delTG	p.Leu1227fs	ENST00000544455:ENST00000380152
13:32338069:GA:G	BRCA2	indel	frameshift	TRUE	rs80359401	1.00008e-05	0	1	LP,P	AD	No	Yes	3	Pathogenic	NM_000059	c.3717delA	p.Lys1239fs	ENST00000544455:ENST00000380152
13:32338140:C:G	BRCA2	snp	stop_gained	TRUE	rs80358620	1.00004e-05	0	1	LP,P	AD	No	Yes	3	Pathogenic	NM_000059	c.3785C>G	p.Ser1262*	ENST00000544455:ENST00000380152
13:32338200:CTG:C	BRCA2	indel	frameshift	TRUE	rs746229647;rs80359405	5.0002e-05	0	5	LP,P	AD	No	Yes	3	Pathogenic	NM_000059	c.3847_3848delGT	p.Val1283fs	ENST00000544455:ENST00000380152
13:32338208:GA:G	BRCA2	indel	frameshift	TRUE	rs80359406;rs80359411	1.00012e-05	0	1	LP,P	AD	No	Yes	3	Pathogenic	NM_000059	c.3860delA	p.Asn1287fs	ENST00000544455:ENST00000380152
13:32338226:CA:C	BRCA2	indel	frameshift	TRUE	rs398122772	1.00004e-05	0	1	LP,P	AD	No	Yes	3	Pathogenic	NM_000059	c.3873delA	p.Gln1291fs	ENST00000544455:ENST00000380152
13:32338517:AC:A	BRCA2	indel	frameshift	TRUE	NA	1.00004e-05	0	1	LP,P	AD	Yes	No			NM_000059	c.4163delC	p.Thr1388fs	ENST00000544455:ENST00000380152
13:32338630:T:TA	BRCA2	indel	frameshift	TRUE	rs80359438	2.00008e-05	0	2	LP,P	AD	No	Yes	3	Pathogenic	NM_000059	c.4276dupA	p.Thr1426fs	ENST00000544455:ENST00000380152
13:32338764:TAAGA:T	BRCA2	indel	frameshift	TRUE	rs397507333;rs748716604	2.00012e-05	0	2	LP,P	AD	No	Yes	3	Pathogenic	NM_000059	c.4415_4418delAGAA	p.Lys1472fs	ENST00000544455:ENST00000380152
13:32338818:AC:A	BRCA2	indel	frameshift	TRUE	NA	1.00006e-05	0	1	LP,P	AD	Yes	No			NM_000059	c.4464delC	p.His1488fs	ENST00000544455:ENST00000380152
13:32338827:TGAAA:T	BRCA2	indel	frameshift	TRUE	rs776022857;rs80359454;rs80359455	5.0002e-05	0	5	LP,P	AD	No	Yes	3	Pathogenic	NM_000059	c.4478_4481delAAAG	p.Glu1493fs	ENST00000544455:ENST00000380152
13:32338981:GA:G	BRCA2	indel	frameshift	TRUE	rs80359461	1.00004e-05	0	1	LP,P	AD	No	Yes	3	Pathogenic	NM_000059	c.4631delA	p.Asn1544fs	ENST00000544455:ENST00000380152
13:32339069:G:GGCAAAGAC	BRCA2	indel	frameshift	TRUE	NA	1.00004e-05	0	1	LP,P	AD	Yes	No			NM_000059	c.4714_4715insGCAAAGAC	p.Ala1572fs	ENST00000544455:ENST00000380152
13:32339069:GCCTG:GGCAAAGACCC	BRCA2	indel	frameshift	TRUE	NA	1.00006e-05	0	1	LP,P	AD	Yes	No			NM_000059	c.4718_4719delGT	p.Cys1573fs	ENST00000544455:ENST00000380152	In cis with 13:32339084:G:T
13:32339159:A:T	BRCA2	snp	stop_gained	TRUE	NA	1.00004e-05	0	1	LP,P	AD	Yes	No			NM_000059	c.4804A>T	p.Lys1602*	ENST00000544455:ENST00000380152
13:32339214:T:G	BRCA2	snp	stop_gained	TRUE	rs80358710	1.00004e-05	0	1	LP,P	AD	No	Yes	3	Pathogenic	NM_000059	c.4859T>G	p.Leu1620*	ENST00000544455:ENST00000380152
13:32339228:GAA:G	BRCA2	indel	frameshift	TRUE	rs80359470	2.0002e-05	0	2	LP,P	AD	No	Yes	3	Pathogenic	NM_000059	c.4876_4877delAA	p.Asn1626fs	ENST00000544455:ENST00000380152
13:32339320:C:A	BRCA2	snp	stop_gained	TRUE	NA	1.00006e-05	0	1	LP,P	AD	No	Yes	3	Pathogenic	NM_000059	c.4965C>A	p.Tyr1655*	ENST00000544455:ENST00000380152
13:32339320:C:G	BRCA2	snp	stop_gained	TRUE	NA	1.00006e-05	0	1	LP,P	AD	No	Yes	3	Pathogenic	NM_000059	c.4965C>G	p.Tyr1655*	ENST00000544455:ENST00000380152
13:32339421:C:CA	BRCA2	indel	frameshift	TRUE	rs766647221;rs80359480	6.00024e-05	0	6	LP,P	AD	No	Yes	3	Pathogenic	NM_000059	c.5073dupA	p.Trp1692fs	ENST00000544455:ENST00000380152
13:32339482:TTATG:T	BRCA2	indel	frameshift	TRUE	rs760558178;rs80359484;rs80359485	1.00004e-05	0	1	LP,P	AD	No	Yes	3	Pathogenic	NM_000059	c.5130_5133delTGTA	p.Tyr1710fs	ENST00000544455:ENST00000380152
13:32339640:ATC:A	BRCA2	indel	frameshift	TRUE	rs80359503	1.00004e-05	0	1	LP,P	AD	No	Yes	3	Pathogenic	NM_000059	c.5290_5291delTC	p.Ser1764fs	ENST00000544455:ENST00000380152
13:32339657:CTT:C	BRCA2	indel	frameshift	TRUE	rs80359505	5.0002e-05	0	5	LP,P	AD	No	Yes	3	Pathogenic	NM_000059	c.5303_5304delTT	p.Leu1768fs	ENST00000544455:ENST00000380152
13:32339699:CAA:C	BRCA2	indel	frameshift	TRUE	rs769126974;rs80359507	5.0002e-05	0	5	LP,P	AD	No	Yes	3	Pathogenic	NM_000059	c.5350_5351delAA	p.Asn1784fs	ENST00000544455:ENST00000380152
13:32339720:A:T	BRCA2	snp	stop_gained	TRUE	NA	1.00004e-05	0	1	LP,P	AD	No	Yes	3	Pathogenic	NM_000059	c.5365A>T	p.Lys1789*	ENST00000544455:ENST00000380152
13:32339928:CAATT:C	BRCA2	indel	frameshift	TRUE	rs770318608;rs80359520;rs80359521	2.00012e-05	0	2	LP,P	AD	No	Yes	3	Pathogenic	NM_000059	c.5576_5579delTTAA	p.Ile1859fs	ENST00000544455:ENST00000380152
13:32340037:C:G	BRCA2	snp	stop_gained	TRUE	NA	2.00012e-05	0	2	LP,P	AD	No	Yes	3	Pathogenic	NM_000059	c.5682C>G	p.Tyr1894*	ENST00000544455:ENST00000380152
13:32340072:ACT:A	BRCA2	indel	frameshift	TRUE	rs80359530;rs80359531	2.00012e-05	0	2	LP,P	AD	No	Yes	3	Pathogenic	NM_000059	c.5722_5723delCT	p.Leu1908fs	ENST00000544455:ENST00000380152
13:32340264:C:A	BRCA2	snp	stop_gained	TRUE	NA	2.00008e-05	0	2	LP,P	AD	No	Yes	3	Pathogenic	NM_000059	c.5909C>A	p.Ser1970*	ENST00000544455:ENST00000380152
13:32340300:GT:G	BRCA2	indel	frameshift	TRUE	rs80359550	4.00024e-05	0	4	LP,P	AD	No	Yes	3	Pathogenic	NM_000059	c.5946delT	p.Ser1982fs	ENST00000544455:ENST00000380152
13:32340314:CA:C	BRCA2	indel	frameshift	TRUE	NA	1.00004e-05	0	1	LP,P	AD	Yes	No			NM_000059	c.5960delA	p.Gln1987fs	ENST00000544455:ENST00000380152
13:32340413:GAACA:G	BRCA2	indel	frameshift	TRUE	rs398122546	3.00048e-05	0	3	LP,P	AD	No	Yes	3	Pathogenic	NM_000059	c.6059_6062delAACA	p.Glu2020fs	ENST00000544455:ENST00000380152
13:32340629:CTT:C	BRCA2	indel	frameshift	TRUE	rs11571658	4.00016e-05	0	4	LP,P	AD	No	Yes	3	Pathogenic	NM_000059	c.6275_6276delTT	p.Leu2092fs	ENST00000544455:ENST00000380152
13:32340756:ATAACT:A	BRCA2	indel	frameshift	TRUE	rs80359584;rs80359585	3.00048e-05	0	3	LP,P	AD	No	Yes	3	Pathogenic	NM_000059	c.6405_6409delCTTAA	p.Asn2135fs	ENST00000544455:ENST00000380152
13:32340816:ATC:A	BRCA2	indel	frameshift	TRUE	rs80359596;rs80359597	1.00008e-05	0	1	LP,P	AD	No	Yes	3	Pathogenic	NM_000059	c.6468_6469delTC	p.Gln2157fs	ENST00000544455:ENST00000380152
13:32340836:GACAA:G	BRCA2	indel	frameshift	TRUE	rs770263702;rs80359598	2.00016e-05	0	2	LP,P	AD	No	Yes	3	Pathogenic	NM_000059	c.6486_6489delACAA	p.Lys2162fs	ENST00000544455:ENST00000380152
13:32340906:AG:A	BRCA2	indel	frameshift	TRUE	rs80359603	1.00004e-05	0	1	LP,P	AD	No	Yes	3	Pathogenic	NM_000059	c.6553delG	p.Ala2185fs	ENST00000544455:ENST00000380152
13:32340940:TAA:T	BRCA2	indel	frameshift	TRUE	NA	1.00004e-05	0	1	LP,P	AD	No	Yes	3	Pathogenic	NM_000059	c.6588_6589delAA	p.Lys2196fs	ENST00000544455:ENST00000380152
13:32340956:TC:T	BRCA2	indel	frameshift	TRUE	rs431825343	1.00004e-05	0	1	LP,P	AD	No	Yes	3	Pathogenic	NM_000059	c.6602delC	p.Ser2201fs	ENST00000544455:ENST00000380152
13:32346830:CAATA:C	BRCA2	indel	frameshift	TRUE	rs751065688;rs80359629	1.00004e-05	0	1	LP,P	AD	No	Yes	3	Pathogenic	NM_000059	c.6944_6947delTAAA	p.Ile2315fs	ENST00000544455:ENST00000380152
13:32346866:CT:C	BRCA2	indel	frameshift	TRUE	NA	4.00016e-05	0	4	LP,P	AD	No	Yes	3	Pathogenic	NM_000059	c.6980delT	p.Leu2327fs	ENST00000544455:ENST00000380152
13:32354920:TTC:T	BRCA2	indel	frameshift	TRUE	rs756538291;rs80359636	6.00024e-05	0	6	LP,P	AD	No	Yes	3	Pathogenic	NM_000059	c.7069_7070delCT	p.Leu2357fs	ENST00000544455:ENST00000380152
13:32355070:TTG:T	BRCA2	indel	frameshift	TRUE	NA	1.00004e-05	0	1	LP,P	AD	Yes	No			NM_000059	c.7219_7220delGT	p.Val2407fs	ENST00000544455:ENST00000380152
13:32355212:GA:G	BRCA2	indel	frameshift	TRUE	rs80359646	1.00004e-05	0	1	LP,P	AD	No	Yes	3	Pathogenic	NM_000059	c.7360delA	p.Ile2454fs	ENST00000544455:ENST00000380152
13:32356472:C:T	BRCA2	snp	stop_gained	TRUE	NA	2.00008e-05	0	2	LP,P	AD	No	Yes	3	Pathogenic	NM_000059	c.7480C>T	p.Arg2494*	ENST00000544455:ENST00000380152
13:32356550:C:T	BRCA2	snp	stop_gained	TRUE	rs80358981	1.00004e-05	0	1	LP,P	AD	No	Yes	3	Pathogenic	NM_000059	c.7558C>T	p.Arg2520*	ENST00000544455:ENST00000380152
13:32356568:GCAGTAGG:GAGGA	BRCA2	indel	frameshift	TRUE	NA	1.00004e-05	0	1	LP,P	AD	Yes	No			NM_000059	c.7577_7580delCAGT	p.Ala2526fs	ENST00000544455:ENST00000380152	In cis with 13:32356574:G:GA
13:32357881:G:A	BRCA2	snp	stop_gained	TRUE	rs80359003	1.00004e-05	0	1	LP,P	AD	No	Yes	3	Pathogenic	NM_000059	c.7757G>A	p.Trp2586*	ENST00000544455:ENST00000380152
13:32362600:T:TA	BRCA2	indel	frameshift	TRUE	rs397507943	1.00004e-05	0	1	LP,P	AD	No	Yes	3	Pathogenic	NM_000059	c.7884dupA	p.Trp2629fs	ENST00000544455:ENST00000380152
13:32363190:A:T	BRCA2	snp	missense	FALSE	rs80359031	1.00004e-05	0	1	LP,P	AD	No	Yes	3	Pathogenic	NM_000059	c.7988A>T	p.Glu2663Val	ENST00000544455:ENST00000380152
13:32363498:AC:A	BRCA2	indel	frameshift	TRUE	rs80359705	2.00008e-05	0	2	LP,P	AD	No	Yes	3	Pathogenic	NM_000059	c.8297delC	p.Thr2766fs	ENST00000544455:ENST00000380152
13:32363535:T:A	BRCA2	snp	splice_donor	TRUE	rs398122602	1.00006e-05	0	1	LP,P	AD	Yes	No	0	Pathogenic	NM_000059	c.8331+2T>A		ENST00000544455:ENST00000380152
13:32363535:T:C	BRCA2	snp	splice_donor	TRUE	NA	1.00006e-05	0	1	LP,P	AD	No	Yes	2	Pathogenic/Likely_pathogenic	NM_000059	c.8331+2T>C		ENST00000544455:ENST00000380152
13:32370555:C:T	BRCA2	snp	stop_gained	TRUE	rs80359099	2.00008e-05	0	2	LP,P	AD	Yes	No	1	Pathogenic	NM_000059	c.8485C>T	p.Gln2829*	ENST00000544455:ENST00000380152
13:32370955:G:A	BRCA2	snp	splice_acceptor	TRUE	rs397507404	1.00004e-05	0	1	LP,P	AD	No	Yes	2	Pathogenic/Likely_pathogenic	NM_000059	c.8488-1G>A		ENST00000544455:ENST00000380152
13:32371042:AC:A	BRCA2	indel	frameshift	TRUE	rs80359718	3.00012e-05	0	3	LP,P	AD	No	Yes	3	Pathogenic	NM_000059	c.8575delC	p.Gln2859fs	ENST00000544455:ENST00000380152
13:32379464:AC:A	BRCA2	indel	frameshift	TRUE	rs80359730	2.00008e-05	0	2	LP,P	AD	No	Yes	3	Pathogenic	NM_000059	c.8904delC	p.Val2969fs	ENST00000544455:ENST00000380152
13:32379495:C:A	BRCA2	snp	stop_gained	TRUE	NA	1.00004e-05	0	1	LP,P	AD	No	Yes	3	Pathogenic	NM_000059	c.8933C>A	p.Ser2978*	ENST00000544455:ENST00000380152
13:32379749:G:A	BRCA2	snp	splice_acceptor	TRUE	NA	3.00012e-05	0	3	LP,P	AD	Yes	No			NM_000059	c.8954-1G>A		ENST00000544455:ENST00000380152
13:32379849:GTA:G	BRCA2	indel	frameshift	TRUE	rs80359743	1.00004e-05	0	1	LP,P	AD	No	Yes	3	Pathogenic	NM_000059	c.9054_9055delTA	p.Ser3018fs	ENST00000544455:ENST00000380152
13:32379868:CAT:C	BRCA2	indel	frameshift	TRUE	rs397508034	1.00004e-05	0	1	LP,P	AD	No	Yes	3	Pathogenic	NM_000059	c.9074_9075delTA	p.Ile3025fs	ENST00000544455:ENST00000380152
13:32394698:C:CT	BRCA2	indel	frameshift	TRUE	rs80359753	1.00006e-05	0	1	LP,P	AD	No	Yes	3	Pathogenic	NM_000059	c.9269dupT	p.Val3091fs	ENST00000544455:ENST00000380152
13:32394710:T:A	BRCA2	snp	stop_gained	TRUE	NA	1.00004e-05	0	1	LP,P	AD	Yes	No			NM_000059	c.9278T>A	p.Leu3093*	ENST00000544455:ENST00000380152
13:32394726:C:G	BRCA2	snp	stop_gained	TRUE	NA	2.00008e-05	0	2	LP,P	AD	No	Yes	3	Pathogenic	NM_000059	c.9294C>G	p.Tyr3098*	ENST00000544455:ENST00000380152
13:32394830:CA:C	BRCA2	indel	frameshift	TRUE	NA	1.00004e-05	0	1	LP,P	AD	Yes	No			NM_000059	c.9399delA	p.Gly3134fs	ENST00000544455:ENST00000380152
13:32394863:CTG:C	BRCA2	indel	frameshift	TRUE	rs80359763	1.00008e-05	0	1	LP,P	AD	No	Yes	3	Pathogenic	NM_000059	c.9435_9436delGT	p.Ser3147fs	ENST00000544455:ENST00000380152
13:32398209:TTGTA:T	BRCA2	indel	frameshift	TRUE	rs781465150;rs80359775	2.00012e-05	0	2	LP,P	AD	No	Yes	3	Pathogenic	NM_000059	c.9699_9702delTATG	p.Cys3233fs	ENST00000544455:ENST00000380152
2:188984759:G:T	COL3A1	snp	splice_acceptor	TRUE	NA	1.00004e-05	0	1	LP,P	AD	Yes	No			NM_000090	c.80-1G>T		ENST00000304636:ENST00000317840
2:188988134:T:TGTAA	COL3A1	indel	splice_donor	TRUE	NA	2.00012e-05	0	2	LP,P	AD	Yes	No			NM_000090	c.582_582+1insGTAA		ENST00000304636:ENST00000317840
2:188990148:C:CAGTG	COL3A1	indel	frameshift	TRUE	NA	1.00004e-05	0	1	LP,P	AD	Yes	No			NM_000090	c.731_732insGTGA	p.Pro245fs	ENST00000304636:ENST00000317840
2:188992884:CA:C	COL3A1	indel	splice_acceptor	TRUE	NA	1.00004e-05	0	1	LP,P	AD	Yes	No			NM_000090	c.997-2delA		ENST00000304636:ENST00000317840
2:188995061:C:T	COL3A1	snp	stop_gained	TRUE	NA	1.00004e-05	0	1	LP,P	AD	Yes	No	1	Pathogenic	NM_000090	c.1471C>T	p.Arg491*	ENST00000304636:ENST00000317840
2:188996449:C:T	COL3A1	snp	stop_gained	TRUE	rs572097661	1.00004e-05	0	1	LP,P	AD	Yes	No			NM_000090	c.1714C>T	p.Arg572*	ENST00000304636:ENST00000317840
2:189008113:C:T	COL3A1	snp	stop_gained	TRUE	rs587779646	1.00004e-05	0	1	LP,P	AD	Yes	No	0	Pathogenic	NM_000090	c.3496C>T	p.Arg1166*	ENST00000304636:ENST00000317840
18:31068312:A:AT	DSC2	indel	frameshift	TRUE	NA	1.00004e-05	0	1	LP,P	AD	Yes	No			NM_004949	c.2540dupA	p.Asn847fs	ENST00000251081
18:31068344:C:A	DSC2	snp	stop_gained	TRUE	rs148735638	2.00008e-05	0	2	LP,P	AD	Yes	No			NM_004949	c.2509G>T	p.Glu837*	ENST00000251081
18:31068346:T:A	DSC2	snp	splice_acceptor	TRUE	NA	3.00018e-05	0	3	LP,P	AD	Yes	No			NM_004949	c.2509-2A>T		ENST00000251081
18:31069022:A:AG	DSC2	indel	frameshift	TRUE	NA	1.00004e-05	0	1	LP,P	AD	Yes	No			NM_024422:NM_004949	c.2379dupC:c.2379dupC	p.Ser794fs:p.Ser794fs	ENST00000280904:ENST00000251081
18:31070724:A:G	DSC2	snp	splice_donor	TRUE	NA	1.00004e-05	0	1	LP,P	AD	Yes	No	1	Pathogenic	NM_024422:NM_004949	c.2250+2T>C:c.2250+2T>C		ENST00000280904:ENST00000251081
18:31074908:C:G	DSC2	snp	splice_acceptor	TRUE	rs776877367	1.00004e-05	0	1	LP,P	AD	Yes	No			NM_024422:NM_004949	c.1664-1G>C:c.1664-1G>C		ENST00000280904:ENST00000251081
18:31080353:C:T	DSC2	snp	splice_acceptor	TRUE	NA	1.00004e-05	0	1	LP,P	AD	Yes	No			NM_024422:NM_004949	c.1264-1G>A:c.1264-1G>A		ENST00000280904:ENST00000251081
18:31082378:G:A	DSC2	snp	stop_gained	TRUE	NA	2.00016e-05	0	2	LP,P	AD	Yes	No			NM_024422:NM_004949	c.1123C>T:c.1123C>T	p.Arg375*:p.Arg375*	ENST00000280904:ENST00000251081
18:31086659:G:A	DSC2	snp	stop_gained	TRUE	NA	1.00004e-05	0	1	LP,P	AD	Yes	No			NM_024422:NM_004949	c.859C>T:c.859C>T	p.Gln287*:p.Gln287*	ENST00000280904:ENST00000251081
18:31086720:A:T	DSC2	snp	stop_gained	TRUE	NA	1.00004e-05	0	1	LP,P	AD	Yes	No			NM_024422:NM_004949	c.798T>A:c.798T>A	p.Cys266*:p.Cys266*	ENST00000280904:ENST00000251081
18:31087815:T:C	DSC2	snp	splice_acceptor	TRUE	rs397514042	6.00024e-05	0	6	LP,P	AD	No	Yes	2	Pathogenic/Likely_pathogenic	NM_024422:NM_004949	c.631-2A>G:c.631-2A>G		ENST00000280904:ENST00000251081
18:31091090:C:CCCATCTT	DSC2	indel	frameshift	TRUE	NA	1.00004e-05	0	1	LP,P	AD	Yes	No			NM_024422:NM_004949	c.405_411dupAAGATGG:c.405_411dupAAGATGG	p.Ala138fs:p.Ala138fs	ENST00000280904:ENST00000251081
18:31101970:A:C	DSC2	snp	start_lost	TRUE	NA	1.00004e-05	0	1	LP,P	AD	Yes	No			NM_024422:NM_004949	c.2T>G:c.2T>G	p.Met1?:p.Met1?	ENST00000280904:ENST00000251081
18:31101971:T:C	DSC2	snp	start_lost	TRUE	NA	1.00004e-05	0	1	LP,P	AD	Yes	No			NM_024422:NM_004949	c.1A>G:c.1A>G	p.Met1?:p.Met1?	ENST00000280904:ENST00000251081
18:31498248:T:TGCGATGGC	DSG2	indel	frameshift	TRUE	NA	2.00008e-05	0	2	LP,P	AD	Yes	No			NM_001943	c.1_8dupATGGCGCG	p.Ser4fs	ENST00000261590:ENST00000585206
18:31518238:G:A	DSG2	snp	splice_acceptor	TRUE	NA	1.00004e-05	0	1	LP,P	AD	Yes	No			NM_001943	c.46-1G>A		ENST00000261590:ENST00000585206
18:31520941:C:T	DSG2	snp	stop_gained	TRUE	rs753052874	1.00004e-05	0	1	LP,P	AD	Yes	No			NM_001943	c.355C>T	p.Arg119*	ENST00000261590:ENST00000585206
18:31521204:GA:G	DSG2	indel	frameshift	TRUE	NA	1.00006e-05	0	1	LP,P	AD	Yes	No			NM_001943	c.485delA	p.Asp162fs	ENST00000261590:ENST00000585206
18:31521213:G:GT	DSG2	indel	frameshift	TRUE	rs781532110	1.00006e-05	0	1	LP,P	AD	Yes	No	1	Pathogenic	NM_001943	c.495dupT	p.Gly166fs	ENST00000261590:ENST00000585206
18:31524701:AGCTTGAAGGGAT:A	DSG2	indel	frameshift	TRUE	rs779260860	3.0003e-05	0	3	LP,P	AD	Yes	No	1	Pathogenic	NM_001943	c.829-1_839delGCTTGAAGGGAT	p.Leu277fs	ENST00000261590
18:31524723:AAATC:A	DSG2	indel	frameshift	TRUE	NA	1.00265e-05	0	1	LP,P	AD	Yes	No			NM_001943	c.852_855delTCAA	p.Asn284fs	ENST00000261590
18:31530985:AG:A	DSG2	indel	splice_acceptor	TRUE	rs757502361	1.00004e-05	0	1	LP,P	AD	Yes	No	1	Likely_pathogenic	NM_001943	c.1015-1delG		ENST00000261590
18:31531021:T:TC	DSG2	indel	frameshift	TRUE	NA	1.00004e-05	0	1	LP,P	AD	Yes	No			NM_001943	c.1050dupC	p.Ser351fs	ENST00000261590
18:31538849:C:T	DSG2	snp	stop_gained	TRUE	NA	1.00004e-05	0	1	LP,P	AD	Yes	No	1	Pathogenic	NM_001943	c.1750C>T	p.Gln584*	ENST00000261590
18:31538869:TTG:T	DSG2	indel	frameshift	TRUE	rs397516703;rs774105846	2.0002e-05	0	2	LP,P	AD	No	Yes	2	Pathogenic/Likely_pathogenic	NM_001943	c.1773_1774delTG	p.Cys591fs	ENST00000261590
18:31538922:T:TG	DSG2	indel	frameshift	TRUE	NA	1.00004e-05	0	1	LP,P	AD	Yes	No			NM_001943	c.1826dupG	p.Leu610fs	ENST00000261590
18:31538932:AC:A	DSG2	indel	frameshift	TRUE	NA	1.00004e-05	0	1	LP,P	AD	Yes	No			NM_001943	c.1836delC	p.Ala613fs	ENST00000261590
18:31541191:A:G	DSG2	snp	splice_acceptor	TRUE	rs397514038	1.00004e-05	0	1	LP,P	AD	No	Yes	2	Pathogenic/Likely_pathogenic	NM_001943	c.1880-2A>G		ENST00000261590
18:31541313:AGGTCAG:A	DSG2	indel	frameshift	TRUE	rs779360113	3.00024e-05	0	3	LP,P	AD	Yes	No			NM_001943	c.2001_2001+5delGGTCAG	p.Val668fs	ENST00000261590
18:31545729:C:CAAGA	DSG2	indel	frameshift	TRUE	NA	1.00004e-05	0	1	LP,P	AD	Yes	No			NM_001943	c.2343_2344insAAGA	p.Ser782fs	ENST00000261590
18:31545934:GA:G	DSG2	indel	frameshift	TRUE	rs763907170	6.00024e-05	0	6	LP,P	AD	Yes	No			NM_001943	c.2551delA	p.Ile851fs	ENST00000261590
18:31545940:G:T	DSG2	snp	stop_gained	TRUE	NA	1.00004e-05	0	1	LP,P	AD	Yes	No			NM_001943	c.2554G>T	p.Glu852*	ENST00000261590
18:31546261:C:T	DSG2	snp	stop_gained	TRUE	NA	1.00004e-05	0	1	LP,P	AD	Yes	No			NM_001943	c.2875C>T	p.Gln959*	ENST00000261590
18:31546339:GT:G	DSG2	indel	frameshift	TRUE	NA	7.00028e-05	0	7	LP,P	AD	No	Yes	2	Pathogenic/Likely_pathogenic	NM_001943	c.2955delT	p.Val986fs	ENST00000261590
18:31546440:AAGAG:A	DSG2	indel	frameshift	TRUE	rs746854378	4.00016e-05	0	4	LP,P	AD	No	Yes	2	Pathogenic/Likely_pathogenic	NM_001943	c.3059_3062delAGAG	p.Glu1020fs	ENST00000261590
18:31546563:CA:C	DSG2	indel	frameshift	TRUE	NA	1.00004e-05	0	1	LP,P	AD	Yes	No			NM_001943	c.3178delA	p.Ser1060fs	ENST00000261590
18:31546569:C:G	DSG2	snp	stop_gained	TRUE	NA	1.00004e-05	0	1	LP,P	AD	Yes	No			NM_001943	c.3183C>G	p.Tyr1061*	ENST00000261590
18:31546598:C:CT	DSG2	indel	frameshift	TRUE	NA	1.00004e-05	0	1	LP,P	AD	Yes	No			NM_001943	c.3213dupT	p.Arg1072fs	ENST00000261590
18:31546701:CA:C	DSG2	indel	frameshift	TRUE	NA	1.00006e-05	0	1	LP,P	AD	Yes	No			NM_001943	c.3316delA	p.Arg1106fs	ENST00000261590
6:7574797:T:C	DSP	snp	splice_donor	TRUE	rs774514264	1.00004e-05	0	1	P	AD	No	Yes	2	Likely_pathogenic	NM_004415:NM_001008844	c.2436+2T>C:c.2436+2T>C		ENST00000379802:ENST00000418664
6:7579527:C:T	DSP	snp	stop_gained	TRUE	NA	1.00004e-05	0	1	P	AD	No	Yes	2	Pathogenic	NM_004415:NM_001008844	c.3337C>T:c.3337C>T	p.Arg1113*:p.Arg1113*	ENST00000379802:ENST00000418664
6:7579922:G:GGAAAATC	DSP	indel	frameshift	TRUE	rs756613460	4.00016e-05	0	4	P	AD	No	Yes	2	Pathogenic/Likely_pathogenic	NM_004415	c.3735_3741dupAAATCGA	p.Asp1248fs	ENST00000379802
6:7580494:CCACTG:C	DSP	indel	frameshift	TRUE	NA	2.00008e-05	0	2	P	AD	No	Yes	2	Pathogenic/Likely_pathogenic	NM_004415	c.4305_4309delCACTG	p.Thr1436fs	ENST00000379802
6:7583758:C:T	DSP	snp	stop_gained	TRUE	NA	1.00008e-05	0	1	P	AD	No	Yes	2	Pathogenic	NM_004415:NM_001008844	c.6496C>T:c.4699C>T	p.Arg2166*:p.Arg1567*	ENST00000379802:ENST00000418664
15:48441719:A:T	FBN1	snp	splice_donor	TRUE	NA	1.00004e-05	0	1	LP,P	AD	Yes	No			NM_000138	c.6163+2T>A		ENST00000316623
15:48496099:C:T	FBN1	snp	splice_donor	TRUE	NA	1.00004e-05	0	1	LP,P	AD	Yes	No	1	Likely_pathogenic	NM_000138	c.2419+1G>A		ENST00000316623
15:48537629:G:A	FBN1	snp	missense	FALSE	rs137854480	3.00012e-05	0	3	LP,P	AD	No	Yes	2	Pathogenic	NM_000138	c.718C>T	p.Arg240Cys	ENST00000316623
15:48600138:C:T	FBN1	snp	splice_donor	TRUE	NA	2.00008e-05	0	2	LP,P	AD	Yes	No			NM_000138	c.442+1G>A		ENST00000316623
23:101398942:T:C	GLA	snp	missense	FALSE	rs28935197	8.00032e-05	*2	4	LP,P	XL	No	Yes	2	Pathogenic	NM_000169	c.644A>G	p.Asn215Ser	ENST00000218516
23:101403809:A:C	GLA	snp	splice_donor	TRUE	rs387906483	1.00004e-05	*1	0	LP,P	XL	Yes	No	0	Pathogenic	NM_000169	c.369+2T>G		ENST00000218516
23:101403845:C:T	GLA	snp	missense	FALSE	NA	2.00008e-05	*1	0	LP,P	XL	No	Yes	2	Pathogenic	NM_000169	c.335G>A	p.Arg112His	ENST00000218516
7:150945445:G:A	KCNH2	snp	stop_gained	TRUE	NA	1.00004e-05	0	1	LP,P	AD	Yes	No			NM_000238:NM_172057	c.3400C>T:c.2380C>T	p.Arg1134*:p.Arg794*	ENST00000262186:ENST00000330883
7:150947003:CTG:C	KCNH2	indel	frameshift	TRUE	NA	1.00004e-05	0	1	LP,P	AD	Yes	No			NM_000238:NM_172057	c.3202_3203delCA:c.2182_2183delCA	p.Gln1068fs:p.Gln728fs	ENST00000262186:ENST00000330883
7:150947728:C:T	KCNH2	snp	missense	FALSE	rs199473011	2.00008e-05	0	2	LP,P	AD	No	Yes	2	Pathogenic/Likely_pathogenic	NM_000238:NM_172057	c.2843G>A:c.1823G>A	p.Arg948His:p.Arg608His	ENST00000262186:ENST00000330883
7:150947795:GC:G	KCNH2	indel	frameshift	TRUE	NA	1.00004e-05	0	1	LP,P	AD	Yes	No			NM_000238:NM_172057	c.2775delG:c.1755delG	p.Pro926fs:p.Pro586fs	ENST00000262186:ENST00000330883
7:150950028:GT:G	KCNH2	indel	frameshift	TRUE	NA	1.00004e-05	0	1	LP,P	AD	Yes	No			NM_172056	c.2189delA	p.Asn730fs	ENST00000430723
7:150950050:C:T	KCNH2	snp	stop_gained	TRUE	rs184216015	1.00004e-05	0	1	LP,P	AD	Yes	No			NM_172056	c.2168G>A	p.Trp723*	ENST00000430723
7:150950070:C:T	KCNH2	snp	stop_gained	TRUE	rs545247794	1.00004e-05	0	1	LP,P	AD	Yes	No			NM_172056	c.2148G>A	p.Trp716*	ENST00000430723
7:150950246:C:A	KCNH2	snp	missense	FALSE	rs199472995	1.00004e-05	0	1	LP,P	AD	No	Yes	2	Pathogenic/Likely_pathogenic	NM_000238:NM_172057:NM_172056	c.2320G>T:c.1300G>T:c.1972G>T	p.Asp774Tyr:p.Asp434Tyr:p.Asp658Tyr	ENST00000262186:ENST00000330883:ENST00000430723
7:150951555:G:A	KCNH2	snp	missense	FALSE	rs199473524	1.00004e-05	0	1	LP,P	AD	No	Yes	2	Pathogenic/Likely_pathogenic	NM_000238:NM_172057:NM_172056	c.1838C>T:c.818C>T:c.1490C>T	p.Thr613Met:p.Thr273Met:p.Thr497Met	ENST00000262186:ENST00000330883:ENST00000430723
7:150951643:C:T	KCNH2	snp	missense	FALSE	NA	2.00008e-05	0	2	LP,P	AD	No	Yes	2	Pathogenic/Likely_pathogenic	NM_000238:NM_172057:NM_172056	c.1750G>A:c.730G>A:c.1402G>A	p.Gly584Ser:p.Gly244Ser:p.Gly468Ser	ENST00000262186:ENST00000330883:ENST00000430723
7:150951649:G:A	KCNH2	snp	missense	FALSE	rs121912508	1.00004e-05	0	1	LP,P	AD	No	Yes	2	Pathogenic	NM_000238:NM_172057:NM_172056	c.1744C>T:c.724C>T:c.1396C>T	p.Arg582Cys:p.Arg242Cys:p.Arg466Cys	ENST00000262186:ENST00000330883:ENST00000430723
7:150955435:C:CA	KCNH2	indel	frameshift	TRUE	NA	1.00006e-05	0	1	LP,P	AD	Yes	No			NM_172057	c.68dupT	p.Arg24fs	ENST00000330883
7:150958059:C:A	KCNH2	snp	missense	FALSE	NA	2.00008e-05	0	2	LP,P	AD	No	Yes	2	Likely_pathogenic	NM_000238:NM_172056	c.916G>T:c.568G>T	p.Gly306Trp:p.Gly190Trp	ENST00000262186:ENST00000430723
7:150977896:GC:G	KCNH2	indel	frameshift	TRUE	NA	1.00004e-05	0	1	LP,P	AD	Yes	No			NM_000238	c.17delG	p.Gly6fs	ENST00000262186
7:150977934:G:A	KCNH2	snp	splice_acceptor	TRUE	NA	1.00004e-05	0	1	LP,P	AD	Yes	No			NM_172056	c.-196-2C>T		ENST00000430723
11:2461716:T:G	KCNQ1	snp	splice_donor	TRUE	NA	1.00004e-05	0	1	LP,P	AD	Yes	No			NM_181798	c.5+2T>G		ENST00000335475
11:2570637:CT:C	KCNQ1	indel	frameshift	TRUE	rs397508112	2.00008e-05	0	2	LP,P	AD	No	Yes	2	Pathogenic/Likely_pathogenic	NM_000218:NM_181798	c.488delT:c.107delT	p.Leu163fs:p.Leu36fs	ENST00000155840:ENST00000335475
11:2570652:G:A	KCNQ1	snp	missense	FALSE	NA	2.00012e-05	0	2	LP,P	AD	No	Yes	2	Pathogenic	NM_000218:NM_181798	c.502G>A:c.121G>A	p.Gly168Arg:p.Gly41Arg	ENST00000155840:ENST00000335475
11:2570664:GTGGTCCGCCTC:G	KCNQ1	indel	frameshift	TRUE	rs763462603	1.00008e-05	0	1	LP,P	AD	Yes	No	1	Pathogenic	NM_000218:NM_181798	c.524_534delTCTGGTCCGCC:c.143_153delTCTGGTCCGCC	p.Leu175fs:p.Leu48fs	ENST00000155840:ENST00000335475
11:2570719:GGCTGC:G	KCNQ1	indel	frameshift	TRUE	rs397508118;rs606231414;rs764567762	3.00018e-05	0	3	LP,P	AD	No	Yes	2	Pathogenic	NM_000218:NM_181798	c.573_577delGCGCT:c.192_196delGCGCT	p.Arg192fs:p.Arg65fs	ENST00000155840:ENST00000335475
11:2570755:G:A	KCNQ1	snp	splice_donor	TRUE	rs752670256	1.00004e-05	0	1	LP,P	AD	Yes	No			NM_000218:NM_181798	c.604+1G>A:c.223+1G>A		ENST00000155840:ENST00000335475
11:2571362:C:A	KCNQ1	snp	stop_gained	TRUE	NA	1.00026e-05	0	1	LP,P	AD	Yes	No	1	Likely_pathogenic	NM_000218:NM_181798	c.642C>A:c.261C>A	p.Cys214*:p.Cys87*	ENST00000155840:ENST00000335475
11:2572862:T:C	KCNQ1	snp	missense	FALSE	rs199473460	1.00004e-05	0	1	LP,P	AD	No	Yes	2	Pathogenic/Likely_pathogenic	NM_000218:NM_181798	c.797T>C:c.416T>C	p.Leu266Pro:p.Leu139Pro	ENST00000155840:ENST00000335475
11:2572870:G:A	KCNQ1	snp	missense	FALSE	rs120074193	3.00012e-05	0	3	LP,P	AD	No	Yes	2	Pathogenic	NM_000218:NM_181798	c.805G>A:c.424G>A	p.Gly269Ser:p.Gly142Ser	ENST00000155840:ENST00000335475
11:2572882:C:T	KCNQ1	snp	missense	FALSE	rs120074180	1.00004e-05	0	1	LP,P	AD	No	Yes	2	Pathogenic	NM_000218:NM_181798	c.817C>T:c.436C>T	p.Leu273Phe:p.Leu146Phe	ENST00000155840:ENST00000335475
11:2572978:TGG:T	KCNQ1	indel	frameshift	TRUE	NA	1.00004e-05	0	1	LP,P	AD	Yes	No			NM_000218:NM_181798	c.918_919delGG:c.537_538delGG	p.Val307fs:p.Val180fs	ENST00000155840:ENST00000335475
11:2583515:CTT:C	KCNQ1	indel	frameshift	TRUE	NA	1.00004e-05	0	1	LP,P	AD	Yes	No			NM_000218:NM_181798	c.1004_1005delTT:c.623_624delTT	p.Phe335fs:p.Phe208fs	ENST00000155840:ENST00000335475
11:2583519:GC:G	KCNQ1	indel	frameshift	TRUE	rs397508067	1.00004e-05	0	1	LP,P	AD	Yes	No	1	Pathogenic	NM_000218:NM_181798	c.1008delC:c.627delC	p.Ile337fs:p.Ile210fs	ENST00000155840:ENST00000335475
11:2583535:C:A	KCNQ1	snp	missense	FALSE	NA	3.00012e-05	0	3	LP,P	AD	No	Yes	2	Pathogenic	NM_000218:NM_181798	c.1022C>A:c.641C>A	p.Ala341Glu:p.Ala214Glu	ENST00000155840:ENST00000335475
11:2585245:C:T	KCNQ1	snp	stop_gained	TRUE	rs397508072	1.00004e-05	0	1	LP,P	AD	No	Yes	2	Pathogenic	NM_000218:NM_181798	c.1066C>T:c.685C>T	p.Gln356*:p.Gln229*	ENST00000155840:ENST00000335475
11:2585264:A:G	KCNQ1	snp	missense	FALSE	rs12720458	7.00028e-05	0	7	LP,P	AD	No	Yes	2	Pathogenic/Likely_pathogenic	NM_000218:NM_181798	c.1085A>G:c.704A>G	p.Lys362Arg:p.Lys235Arg	ENST00000155840:ENST00000335475
11:2587578:G:A	KCNQ1	snp	stop_gained	TRUE	rs267602832	1.00004e-05	0	1	LP,P	AD	Yes	No			NM_000218:NM_181798	c.1137G>A:c.756G>A	p.Trp379*:p.Trp252*	ENST00000155840:ENST00000335475
11:2587694:T:C	KCNQ1	snp	splice_donor	TRUE	NA	1.00004e-05	0	1	LP,P	AD	Yes	No	1	Likely_pathogenic	NM_000218:NM_181798	c.1251+2T>C:c.870+2T>C		ENST00000155840:ENST00000335475
11:2661960:G:T	KCNQ1	snp	splice_acceptor	TRUE	rs775537394	7.00028e-05	0	7	LP,P	AD	No	Yes	2	Pathogenic/Likely_pathogenic	NM_000218:NM_181798	c.1394-1G>T:c.1013-1G>T		ENST00000155840:ENST00000335475
11:2768910:GA:G	KCNQ1	indel	frameshift	TRUE	NA	1.00004e-05	0	1	LP,P	AD	Yes	No			NM_000218:NM_181798	c.1584delA:c.1203delA	p.Lys528fs:p.Lys401fs	ENST00000155840:ENST00000335475
11:2768917:C:T	KCNQ1	snp	stop_gained	TRUE	rs397508097	0.000100004	0	10	LP,P	AD	No	Yes	2	Pathogenic	NM_000218:NM_181798	c.1588C>T:c.1207C>T	p.Gln530*:p.Gln403*	ENST00000155840:ENST00000335475
11:2776033:G:A	KCNQ1	snp	missense	FALSE	rs199472800	1.00006e-05	0	1	LP,P	AD	No	Yes	2	Pathogenic/Likely_pathogenic	NM_000218:NM_181798	c.1664G>A:c.1283G>A	p.Arg555His:p.Arg428His	ENST00000155840:ENST00000335475
11:2777973:TAGAAA:T	KCNQ1	indel	splice_acceptor	TRUE	NA	1.00004e-05	0	1	LP,P	AD	Yes	No			NM_000218:NM_181798	c.1733-2_1735delAGAAA:c.1352-2_1354delAGAAA	p.Lys579del:p.Lys452del	ENST00000155840:ENST00000335475
11:2778023:C:T	KCNQ1	snp	stop_gained	TRUE	NA	1.00004e-05	0	1	LP,P	AD	Yes	No	1	Pathogenic	NM_000218:NM_181798	c.1780C>T:c.1399C>T	p.Arg594*:p.Arg467*	ENST00000155840:ENST00000335475
11:2778024:G:A	KCNQ1	snp	missense	FALSE	NA	2.00012e-05	0	2	LP,P	AD	No	Yes	2	Pathogenic/Likely_pathogenic	NM_000218:NM_181798	c.1781G>A:c.1400G>A	p.Arg594Gln:p.Arg467Gln	ENST00000155840:ENST00000335475
19:11100272:CA:C	LDLR	indel	frameshift	TRUE	NA	1.00004e-05	0	1	LP,P	SD	Yes	No	1	Pathogenic	NM_000527:NM_001195798:NM_001195800:NM_001195799:NM_001195803	c.118delA:c.118delA:c.118delA:c.118delA:c.118delA	p.Ile40fs:p.Ile40fs:p.Ile40fs:p.Ile40fs:p.Ile40fs	ENST00000558518:ENST00000558013:ENST00000455727:ENST00000535915:ENST00000545707:ENST00000557933
19:11102683:CG:C	LDLR	indel	frameshift	TRUE	rs761105623	1.00008e-05	0	1	LP,P	SD	No	Yes	2	Pathogenic	NM_000527:NM_001195798:NM_001195800:NM_001195803	c.214delG:c.214delG:c.214delG:c.214delG	p.Asp72fs:p.Asp72fs:p.Asp72fs:p.Asp72fs	ENST00000558518:ENST00000558013:ENST00000455727:ENST00000545707:ENST00000557933
19:11102732:T:G	LDLR	snp	missense	FALSE	rs121908025	2.00008e-05	0	2	LP,P	SD	No	Yes	2	Pathogenic/Likely_pathogenic	NM_000527:NM_001195798:NM_001195800:NM_001195803	c.259T>G:c.259T>G:c.259T>G:c.259T>G	p.Trp87Gly:p.Trp87Gly:p.Trp87Gly:p.Trp87Gly	ENST00000558518:ENST00000558013:ENST00000455727:ENST00000545707:ENST00000557933
19:11102739:G:A	LDLR	snp	missense	FALSE	NA	2.00008e-05	0	2	LP,P	SD	No	Yes	2	Pathogenic/Likely_pathogenic	NM_000527:NM_001195798:NM_001195800:NM_001195803	c.266G>A:c.266G>A:c.266G>A:c.266G>A	p.Cys89Tyr:p.Cys89Tyr:p.Cys89Tyr:p.Cys89Tyr	ENST00000558518:ENST00000558013:ENST00000455727:ENST00000545707:ENST00000557933
19:11102774:G:A	LDLR	snp	missense	FALSE	rs144172724	6.00024e-05	0	6	LP,P	SD	No	Yes	2	Pathogenic/Likely_pathogenic	NM_000527:NM_001195798:NM_001195800:NM_001195803	c.301G>A:c.301G>A:c.301G>A:c.301G>A	p.Glu101Lys:p.Glu101Lys:p.Glu101Lys:p.Glu101Lys	ENST00000558518:ENST00000558013:ENST00000455727:ENST00000545707:ENST00000557933
19:11102785:TCG:T	LDLR	indel	frameshift	TRUE	NA	1.00008e-05	0	1	LP,P	SD	No	Yes	2	Pathogenic	NM_000527:NM_001195798:NM_001195800:NM_001195803	c.313_313+1delCG:c.313_313+1delCG:c.313_313+1delCG:c.313_313+1delCG	p.Lys107fs:p.Lys107fs:p.Leu105fs:p.Pro105fs	ENST00000558518:ENST00000558013:ENST00000455727:ENST00000545707:ENST00000557933
19:11102787:G:C	LDLR	snp	splice_donor	TRUE	NA	1.00008e-05	0	1	LP,P	SD	No	Yes	2	Pathogenic/Likely_pathogenic	NM_000527:NM_001195798:NM_001195800:NM_001195803	c.313+1G>C:c.313+1G>C:c.313+1G>C:c.313+1G>C		ENST00000558518:ENST00000558013:ENST00000455727:ENST00000545707:ENST00000557933
19:11105407:C:A	LDLR	snp	stop_gained	TRUE	NA	1.00018e-05	0	1	LP,P	SD	No	Yes	2	Pathogenic/Likely_pathogenic	NM_000527:NM_001195798:NM_001195799	c.501C>A:c.501C>A:c.378C>A	p.Cys167*:p.Cys167*:p.Cys126*	ENST00000558518:ENST00000558013:ENST00000535915:ENST00000557933
19:11105408:G:A	LDLR	snp	missense	FALSE	rs200727689	3.00012e-05	0	3	LP,P	SD	No	Yes	2	Pathogenic/Likely_pathogenic	NM_000527:NM_001195798:NM_001195799	c.502G>A:c.502G>A:c.379G>A	p.Asp168Asn:p.Asp168Asn:p.Asp127Asn	ENST00000558518:ENST00000558013:ENST00000535915:ENST00000557933
19:11105568:A:G	LDLR	snp	missense	FALSE	rs373822756	3.00012e-05	0	3	LP,P	SD	No	Yes	2	Pathogenic/Likely_pathogenic	NM_000527:NM_001195798:NM_001195799	c.662A>G:c.662A>G:c.539A>G	p.Asp221Gly:p.Asp221Gly:p.Asp180Gly	ENST00000558518:ENST00000558013:ENST00000535915:ENST00000557933
19:11105585:GAC:G	LDLR	indel	frameshift	TRUE	rs387906305	2.00024e-05	0	2	LP,P	SD	No	Yes	2	Pathogenic/Likely_pathogenic	NM_000527:NM_001195798:NM_001195799	c.680_681delAC:c.680_681delAC:c.557_558delAC	p.Asp227fs:p.Asp227fs:p.Asp186fs	ENST00000558518:ENST00000558013:ENST00000535915:ENST00000557933
19:11105587:C:G	LDLR	snp	missense	FALSE	NA	1.00014e-05	0	1	LP,P	SD	No	Yes	2	Pathogenic/Likely_pathogenic	NM_000527:NM_001195798:NM_001195799	c.681C>G:c.681C>G:c.558C>G	p.Asp227Glu:p.Asp227Glu:p.Asp186Glu	ENST00000558518:ENST00000558013:ENST00000535915:ENST00000557933
19:11105588:G:T	LDLR	snp	stop_gained	TRUE	NA	1.00004e-05	0	1	LP,P	SD	No	Yes	2	Pathogenic/Likely_pathogenic	NM_000527:NM_001195798:NM_001195799	c.682G>T:c.682G>T:c.559G>T	p.Glu228*:p.Glu228*:p.Glu187*	ENST00000558518:ENST00000558013:ENST00000535915:ENST00000557933
19:11107461:G:A	LDLR	snp	missense	FALSE	NA	1.00004e-05	0	1	LP,P	SD	No	Yes	2	Pathogenic/Likely_pathogenic	NM_000527:NM_001195798:NM_001195800:NM_001195799:NM_001195803	c.887G>A:c.887G>A:c.383G>A:c.764G>A:c.506G>A	p.Cys296Tyr:p.Cys296Tyr:p.Cys128Tyr:p.Cys255Tyr:p.Cys169Tyr	ENST00000558518:ENST00000558013:ENST00000455727:ENST00000535915:ENST00000545707:ENST00000557933
19:11107486:C:G	LDLR	snp	missense	FALSE	NA	1.00004e-05	0	1	LP,P	SD	No	Yes	2	Pathogenic/Likely_pathogenic	NM_000527:NM_001195798:NM_001195800:NM_001195799:NM_001195803	c.912C>G:c.912C>G:c.408C>G:c.789C>G:c.531C>G	p.Asp304Glu:p.Asp304Glu:p.Asp136Glu:p.Asp263Glu:p.Asp177Glu	ENST00000558518:ENST00000558013:ENST00000455727:ENST00000535915:ENST00000545707:ENST00000557933
19:11110660:G:A	LDLR	snp	missense	FALSE	rs746834464	0.000110004	0	11	LP,P	SD	No	Yes	2	Pathogenic/Likely_pathogenic	NM_000527:NM_001195798:NM_001195800:NM_001195799:NM_001195803	c.949G>A:c.949G>A:c.445G>A:c.826G>A:c.568G>A	p.Glu317Lys:p.Glu317Lys:p.Glu149Lys:p.Glu276Lys:p.Glu190Lys	ENST00000558518:ENST00000558013:ENST00000455727:ENST00000535915:ENST00000545707:ENST00000557933
19:11110759:C:T	LDLR	snp	stop_gained	TRUE	rs769737896	3.00012e-05	0	3	LP,P	SD	No	Yes	2	Pathogenic	NM_000527:NM_001195798:NM_001195800:NM_001195799:NM_001195803	c.1048C>T:c.1048C>T:c.544C>T:c.925C>T:c.667C>T	p.Arg350*:p.Arg350*:p.Arg182*:p.Arg309*:p.Arg223*	ENST00000558518:ENST00000558013:ENST00000455727:ENST00000535915:ENST00000545707:ENST00000557933
19:11111514:A:G	LDLR	snp	missense	FALSE	rs755449669	1.00004e-05	0	1	LP,P	SD	No	Yes	2	Pathogenic/Likely_pathogenic	NM_000527:NM_001195798:NM_001195800:NM_001195799:NM_001195803	c.1061A>G:c.1061A>G:c.557A>G:c.938A>G:c.680A>G	p.Asp354Gly:p.Asp354Gly:p.Asp186Gly:p.Asp313Gly:p.Asp227Gly	ENST00000558518:ENST00000558013:ENST00000455727:ENST00000535915:ENST00000545707:ENST00000557933
19:11111522:G:A	LDLR	snp	missense	FALSE	NA	1.00004e-05	0	1	LP,P	SD	No	Yes	2	Pathogenic/Likely_pathogenic	NM_000527:NM_001195798:NM_001195800:NM_001195799:NM_001195803	c.1069G>A:c.1069G>A:c.565G>A:c.946G>A:c.688G>A	p.Glu357Lys:p.Glu357Lys:p.Glu189Lys:p.Glu316Lys:p.Glu230Lys	ENST00000558518:ENST00000558013:ENST00000455727:ENST00000535915:ENST00000545707:ENST00000557933
19:11113307:C:T	LDLR	snp	missense	FALSE	NA	1.00004e-05	0	1	LP,P	SD	No	Yes	2	Pathogenic/Likely_pathogenic	NM_000527:NM_001195798:NM_001195800:NM_001195799:NM_001195803	c.1216C>T:c.1216C>T:c.712C>T:c.1093C>T:c.835C>T	p.Arg406Trp:p.Arg406Trp:p.Arg238Trp:p.Arg365Trp:p.Arg279Trp	ENST00000558518:ENST00000558013:ENST00000455727:ENST00000535915:ENST00000545707:ENST00000557933
19:11113343:G:A	LDLR	snp	missense	FALSE	NA	1.00004e-05	0	1	LP,P	SD	No	Yes	2	Likely_pathogenic	NM_000527:NM_001195798:NM_001195800:NM_001195799:NM_001195803	c.1252G>A:c.1252G>A:c.748G>A:c.1129G>A:c.871G>A	p.Glu418Lys:p.Glu418Lys:p.Glu250Lys:p.Glu377Lys:p.Glu291Lys	ENST00000558518:ENST00000558013:ENST00000455727:ENST00000535915:ENST00000545707:ENST00000557933
19:11113376:G:A	LDLR	snp	missense	FALSE	rs28942078	1.00004e-05	0	1	LP,P	SD	No	Yes	2	Pathogenic/Likely_pathogenic	NM_000527:NM_001195798:NM_001195800:NM_001195799:NM_001195803	c.1285G>A:c.1285G>A:c.781G>A:c.1162G>A:c.904G>A	p.Val429Met:p.Val429Met:p.Val261Met:p.Val388Met:p.Val302Met	ENST00000558518:ENST00000558013:ENST00000455727:ENST00000535915:ENST00000545707:ENST00000557933
19:11113600:C:T	LDLR	snp	missense	FALSE	NA	1.00004e-05	0	1	LP,P	SD	No	Yes	2	Likely_pathogenic	NM_000527:NM_001195798:NM_001195800:NM_001195799:NM_001195803	c.1424C>T:c.1424C>T:c.920C>T:c.1301C>T:c.1043C>T	p.Ala475Val:p.Ala475Val:p.Ala307Val:p.Ala434Val:p.Ala348Val	ENST00000558518:ENST00000558013:ENST00000455727:ENST00000535915:ENST00000545707:ENST00000557933
19:11113705:C:T	LDLR	snp	missense	FALSE	rs755154048	2.00008e-05	0	2	LP,P	SD	No	Yes	2	Likely_pathogenic	NM_000527:NM_001195798:NM_001195800:NM_001195799:NM_001195803	c.1529C>T:c.1529C>T:c.1025C>T:c.1406C>T:c.1148C>T	p.Thr510Met:p.Thr510Met:p.Thr342Met:p.Thr469Met:p.Thr383Met	ENST00000558518:ENST00000558013:ENST00000455727:ENST00000535915:ENST00000545707:ENST00000557933
19:11113743:G:A	LDLR	snp	missense	FALSE	NA	1.00004e-05	0	1	LP,P	SD	No	Yes	2	Pathogenic/Likely_pathogenic	NM_000527:NM_001195798:NM_001195800:NM_001195799:NM_001195803	c.1567G>A:c.1567G>A:c.1063G>A:c.1444G>A:c.1186G>A	p.Val523Met:p.Val523Met:p.Val355Met:p.Val482Met:p.Val396Met	ENST00000558518:ENST00000558013:ENST00000455727:ENST00000535915:ENST00000545707:ENST00000557933
19:11116139:AG:A	LDLR	indel	frameshift	TRUE	NA	1.00006e-05	0	1	LP,P	SD	Yes	No			NM_000527:NM_001195798:NM_001195800:NM_001195799:NM_001195803	c.1637delG:c.1637delG:c.1133delG:c.1514delG:c.1256delG	p.Gly546fs:p.Gly546fs:p.Gly378fs:p.Gly505fs:p.Gly419fs	ENST00000558518:ENST00000558013:ENST00000455727:ENST00000535915:ENST00000545707:ENST00000557933
19:11116141:G:A	LDLR	snp	missense	FALSE	rs759876319	3.00012e-05	0	3	LP,P	SD	No	Yes	2	Pathogenic/Likely_pathogenic	NM_000527:NM_001195798:NM_001195800:NM_001195799:NM_001195803	c.1634G>A:c.1634G>A:c.1130G>A:c.1511G>A:c.1253G>A	p.Gly545Glu:p.Gly545Glu:p.Gly377Glu:p.Gly504Glu:p.Gly418Glu	ENST00000558518:ENST00000558013:ENST00000455727:ENST00000535915:ENST00000545707:ENST00000557933
19:11116198:A:G	LDLR	snp	missense	FALSE	rs758194385	1.00004e-05	0	1	LP,P	SD	No	Yes	2	Pathogenic/Likely_pathogenic	NM_000527:NM_001195798:NM_001195800:NM_001195799:NM_001195803	c.1691A>G:c.1691A>G:c.1187A>G:c.1568A>G:c.1310A>G	p.Asn564Ser:p.Asn564Ser:p.Asn396Ser:p.Asn523Ser:p.Asn437Ser	ENST00000558518:ENST00000558013:ENST00000455727:ENST00000535915:ENST00000545707:ENST00000557933
19:11116898:T:C	LDLR	snp	missense	FALSE	NA	1.00004e-05	0	1	LP,P	SD	No	Yes	2	Pathogenic/Likely_pathogenic	NM_000527:NM_001195798:NM_001195800:NM_001195799:NM_001195803	c.1745T>C:c.1745T>C:c.1241T>C:c.1622T>C:c.1364T>C	p.Leu582Pro:p.Leu582Pro:p.Leu414Pro:p.Leu541Pro:p.Leu455Pro	ENST00000558518:ENST00000558013:ENST00000455727:ENST00000535915:ENST00000545707:ENST00000557933
19:11120143:C:T	LDLR	snp	missense	FALSE	rs746118995	2.00012e-05	0	2	LP,P	SD	No	Yes	2	Pathogenic/Likely_pathogenic	NM_000527:NM_001195798:NM_001195800:NM_001195799:NM_001195803	c.1897C>T:c.1897C>T:c.1393C>T:c.1774C>T:c.1516C>T	p.Arg633Cys:p.Arg633Cys:p.Arg465Cys:p.Arg592Cys:p.Arg506Cys	ENST00000558518:ENST00000558013:ENST00000455727:ENST00000535915:ENST00000545707:ENST00000557933
19:11120411:T:C	LDLR	snp	missense	FALSE	rs775092314	1.00004e-05	0	1	LP,P	SD	No	Yes	2	Pathogenic/Likely_pathogenic	NM_000527:NM_001195798:NM_001195800:NM_001195799	c.2029T>C:c.2029T>C:c.1525T>C:c.1906T>C	p.Cys677Arg:p.Cys677Arg:p.Cys509Arg:p.Cys636Arg	ENST00000558518:ENST00000558013:ENST00000455727:ENST00000535915:ENST00000557933
19:11120419:T:A	LDLR	snp	stop_gained	TRUE	NA	1.00004e-05	0	1	LP,P	SD	No	Yes	2	Pathogenic	NM_000527:NM_001195798:NM_001195800:NM_001195799	c.2037T>A:c.2037T>A:c.1533T>A:c.1914T>A	p.Tyr679*:p.Tyr679*:p.Tyr511*:p.Tyr638*	ENST00000558518:ENST00000558013:ENST00000455727:ENST00000535915:ENST00000557933
19:11120436:C:T	LDLR	snp	missense	FALSE	rs28942084	6.00024e-05	0	6	LP,P	SD	No	Yes	2	Pathogenic/Likely_pathogenic	NM_000527:NM_001195798:NM_001195800:NM_001195799	c.2054C>T:c.2054C>T:c.1550C>T:c.1931C>T	p.Pro685Leu:p.Pro685Leu:p.Pro517Leu:p.Pro644Leu	ENST00000558518:ENST00000558013:ENST00000455727:ENST00000535915:ENST00000557933
19:11120442:T:TC	LDLR	indel	frameshift	TRUE	rs137853965;rs751228587	1.00004e-05	0	1	LP,P	SD	No	Yes	2	Pathogenic	NM_000527:NM_001195798:NM_001195800:NM_001195799	c.2061dupC:c.2061dupC:c.1557dupC:c.1938dupC	p.Asn688fs:p.Asn688fs:p.Asn520fs:p.Asn647fs	ENST00000558518:ENST00000558013:ENST00000455727:ENST00000535915:ENST00000557933
19:11131285:A:G	LDLR	snp	splice_acceptor	TRUE	rs372328061	1.00004e-05	0	1	LP,P	SD	Yes	No			NM_001195798	c.2548-2A>G		ENST00000558013
1:156126910:T:TC	LMNA	indel	frameshift	TRUE	NA	1.00004e-05	0	1	LP,P	AD	Yes	No			NM_001282624	c.112dupC	p.Leu38fs	ENST00000368297
1:156138562:C:CG	LMNA	indel	frameshift	TRUE	NA	1.00004e-05	0	1	LP,P	AD	Yes	No			NM_170707:NM_001282626:NM_001257374:NM_170708	c.1776dupG:c.1776dupG:c.1440dupG:c.1479dupG	p.Gln593fs:p.Gln593fs:p.Gln481fs:p.Gln494fs	ENST00000368300:ENST00000368299:ENST00000448611:ENST00000473598:ENST00000347559
1:156139769:G:C	LMNA	snp	splice_acceptor	TRUE	NA	2.00008e-05	0	2	LP,P	AD	Yes	No			NM_001257374	c.1656-1G>C		ENST00000448611
1:156139771:CAA:C	LMNA	indel	frameshift	TRUE	NA	6.00024e-05	0	6	LP,P	AD	Yes	No			NM_001257374	c.1658_1659delAA	p.Gln553fs	ENST00000448611
11:64804620:C:CG	MEN1	indel	frameshift	TRUE	rs767319284	1.00004e-05	0	1	LP,P	AD	No	Yes	2	Pathogenic	NM_130799:NM_130803:NM_130802;NM_130800;NM_000244;NM_130801:NM_130804	c.1441dupC:c.1546dupC:c.1561dupC:c.1561dupC	p.Arg481fs:p.Arg516fs:p.Arg521fs:p.Arg521fs	ENST00000377321:ENST00000312049:ENST00000377313:ENST00000337652:ENST00000377316:ENST00000377326:ENST00000315422:ENST00000394374:ENST00000394376
11:64808030:TC:AA	MEN1	snp	missense	FALSE	NA	1.00004e-05	0	1	LP,P	AD	No	Yes	2	Likely_pathogenic	NM_130799:NM_130803:NM_130802;NM_130800;NM_000244;NM_130801:NM_130804	c.515A>T:c.515A>T:c.530A>T:c.530A>T	p.Asp172Val:p.Asp172Val:p.Asp177Val:p.Asp177Val	ENST00000377321:ENST00000312049:ENST00000377313:ENST00000337652:ENST00000377316:ENST00000377326:ENST00000315422:ENST00000394374:ENST00000394376	Di nucleotide change
11:64809649:C:A	MEN1	snp	splice_donor	TRUE	NA	1.00004e-05	0	1	LP,P	AD	Yes	No			NM_130803:NM_130802;NM_130800;NM_000244;NM_130801:NM_130804	c.460+1G>T:c.460+1G>T:c.460+1G>T		ENST00000377313:ENST00000337652:ENST00000394374:ENST00000394376
3:36993628:GC:G	MLH1	indel	frameshift	TRUE	NA	1.00004e-05	0	1	LP,P	AD	Yes	No			NM_000249	c.83delC	p.Pro28fs	ENST00000231790
3:36996701:G:A	MLH1	snp	missense	FALSE	NA	1.00004e-05	0	1	LP,P	AD	No	Yes	3	Pathogenic	NM_000249	c.199G>A	p.Gly67Arg	ENST00000231790
3:37001045:C:T	MLH1	snp	stop_gained	TRUE	rs63751221	1.00004e-05	0	1	LP,P	AD	No	Yes	3	Pathogenic	NM_000249	c.298C>T	p.Arg100*	ENST00000231790
3:37011857:A:T	MLH1	snp	stop_gained	TRUE	NA	1.00004e-05	0	1	LP,P	AD	Yes	No	1	Pathogenic/Likely_pathogenic	NM_000249:NM_001167617	c.583A>T:c.289A>T	p.Lys195*:p.Lys97*	ENST00000231790:ENST00000435176
3:37026008:G:A	MLH1	snp	splice_donor	TRUE	NA	1.00004e-05	0	1	LP,P	AD	No	Yes	3	Likely_pathogenic	NM_000249:NM_001258274:NM_001258273:NM_001167619:NM_001167618:NM_001167617	c.1409+1G>A:c.686+1G>A:c.686+1G>A:c.686+1G>A:c.686+1G>A:c.1115+1G>A		ENST00000231790:ENST00000458205:ENST00000536378:ENST00000539477:ENST00000455445:ENST00000435176
3:37028824:GA:G	MLH1	indel	frameshift	TRUE	NA	1.00004e-05	0	1	LP,P	AD	Yes	No			NM_000249:NM_001258274:NM_001258273:NM_001167619:NM_001167618:NM_001167617	c.1451delA:c.728delA:c.728delA:c.728delA:c.728delA:c.1157delA	p.Asp484fs:p.Asp243fs:p.Asp243fs:p.Asp243fs:p.Asp243fs:p.Asp386fs	ENST00000231790:ENST00000458205:ENST00000536378:ENST00000539477:ENST00000455445:ENST00000435176
3:37042267:G:A	MLH1	snp	splice_acceptor	TRUE	NA	2.00008e-05	0	2	LP,P	AD	No	Yes	3	Likely_pathogenic	NM_000249:NM_001258274:NM_001258273:NM_001167619:NM_001167618:NM_001167617	c.1668-1G>A:c.945-1G>A:c.945-1G>A:c.945-1G>A:c.945-1G>A:c.1374-1G>A		ENST00000231790:ENST00000458205:ENST00000536378:ENST00000539477:ENST00000455445:ENST00000435176
3:37048515:A:G	MLH1	snp	splice_acceptor	TRUE	rs267607871	1.00004e-05	0	1	LP,P	AD	No	Yes	3	Likely_pathogenic	NM_000249:NM_001258274:NM_001258273:NM_001167619:NM_001167618:NM_001167617	c.1897-2A>G:c.1174-2A>G:c.1174-2A>G:c.1174-2A>G:c.1174-2A>G:c.1603-2A>G		ENST00000231790:ENST00000458205:ENST00000536378:ENST00000539477:ENST00000455445:ENST00000435176
3:37048973:C:T	MLH1	snp	missense	FALSE	rs63751275	1.00004e-05	0	1	LP,P	AD	No	Yes	3	Pathogenic	NM_000249:NM_001258274:NM_001258273:NM_001167619:NM_001167618:NM_001167617	c.2059C>T:c.1336C>T:c.1336C>T:c.1336C>T:c.1336C>T:c.1765C>T	p.Arg687Trp:p.Arg446Trp:p.Arg446Trp:p.Arg446Trp:p.Arg446Trp:p.Arg589Trp	ENST00000231790:ENST00000458205:ENST00000536378:ENST00000539477:ENST00000455445:ENST00000435176
3:37048994:G:T	MLH1	snp	stop_gained	TRUE	rs147542208	9.00036e-05	0	9	LP,P	AD	Yes	No			NM_000249:NM_001258274:NM_001258273:NM_001167619:NM_001167618:NM_001167617	c.2080G>T:c.1357G>T:c.1357G>T:c.1357G>T:c.1357G>T:c.1786G>T	p.Glu694*:p.Glu453*:p.Glu453*:p.Glu453*:p.Glu453*:p.Glu596*	ENST00000231790:ENST00000458205:ENST00000536378:ENST00000539477:ENST00000455445:ENST00000435176
2:47403176:G:A	MSH2	snp	splice_donor	TRUE	NA	1.00004e-05	0	1	LP,P	AD	Yes	No			NM_001258281	c.-31+1G>A		ENST00000543555
2:47403177:T:A	MSH2	snp	splice_donor	TRUE	NA	1.00004e-05	0	1	LP,P	AD	Yes	No			NM_001258281	c.-31+2T>A		ENST00000543555
2:47403391:T:G	MSH2	snp	start_lost	TRUE	NA	1.0001e-05	0	1	LP,P	AD	Yes	No			NM_001258281	c.2T>G	p.Met1?	ENST00000543555
2:47408400:G:A	MSH2	snp	splice_acceptor	TRUE	rs267607914	1.00004e-05	0	1	LP,P	AD	No	Yes	3	Pathogenic	NM_000251:NM_001258281	c.212-1G>A:c.212-1G>A		ENST00000233146:ENST00000406134:ENST00000543555
2:47416366:G:A	MSH2	snp	missense	FALSE	rs587779065	1.00004e-05	0	1	LP,P	AD	No	Yes	3	Pathogenic	NM_000251:NM_001258281	c.1013G>A:c.1013G>A	p.Gly338Glu:p.Gly338Glu	ENST00000233146:ENST00000406134:ENST00000543555
2:47429877:T:TTACCG	MSH2	indel	frameshift	TRUE	NA	1.00004e-05	0	1	LP,P	AD	Yes	No			NM_000251:NM_001258281	c.1213_1217dupTACCG:c.1213_1217dupTACCG	p.Leu407fs:p.Leu407fs	ENST00000233146:ENST00000406134:ENST00000543555
2:47478388:CT:C	MSH2	indel	frameshift	TRUE	NA	1.00004e-05	0	1	LP,P	AD	Yes	No			NM_000251:NM_001258281	c.2332delT:c.2332delT	p.Cys778fs:p.Cys778fs	ENST00000233146:ENST00000406134:ENST00000543555
2:47783495:T:A	MSH6	snp	splice_donor	TRUE	NA	1.00004e-05	0	1	LP,P	AD	Yes	No	0	Likely_pathogenic	NM_000179:NM_001281493	c.260+2T>A:c.-477+2T>A		ENST00000234420:ENST00000614496:ENST00000622629:ENST00000616033
2:47798625:C:G	MSH6	snp	stop_gained	TRUE	NA	3.70343e-05	0	3	LP,P	AD	No	Yes	3	Pathogenic	NM_000179:NM_001281492	c.642C>G:c.252C>G	p.Tyr214*:p.Tyr84*	ENST00000234420:ENST00000540021:ENST00000616033
2:47798657:T:TTG	MSH6	indel	frameshift	TRUE	NA	1.00004e-05	0	1	LP,P	AD	Yes	No			NM_000179:NM_001281492	c.675_676dupTG:c.285_286dupTG	p.Glu226fs:p.Glu96fs	ENST00000234420:ENST00000540021:ENST00000616033
2:47798701:C:T	MSH6	snp	stop_gained	TRUE	NA	1.00004e-05	0	1	LP,P	AD	No	Yes	3	Pathogenic	NM_000179:NM_001281492	c.718C>T:c.328C>T	p.Arg240*:p.Arg110*	ENST00000234420:ENST00000540021:ENST00000616033
2:47798724:A:AC	MSH6	indel	frameshift	TRUE	NA	1.00004e-05	0	1	LP,P	AD	Yes	No			NM_000179:NM_001281492	c.742dupC:c.352dupC	p.Arg248fs:p.Arg118fs	ENST00000234420:ENST00000540021:ENST00000616033
2:47798725:C:T	MSH6	snp	stop_gained	TRUE	NA	1.00008e-05	0	1	LP,P	AD	No	Yes	3	Pathogenic	NM_000179:NM_001281492	c.742C>T:c.352C>T	p.Arg248*:p.Arg118*	ENST00000234420:ENST00000540021:ENST00000616033
2:47798875:C:T	MSH6	snp	stop_gained	TRUE	rs146816935	1.00006e-05	0	1	LP,P	AD	No	Yes	3	Pathogenic	NM_000179:NM_001281492	c.892C>T:c.502C>T	p.Arg298*:p.Arg168*	ENST00000234420:ENST00000540021:ENST00000616033
2:47798891:T:G	MSH6	snp	start_lost	TRUE	NA	1.00004e-05	0	1	LP,P	AD	Yes	No			NM_001281493:NM_001281494	c.2T>G:c.2T>G	p.Met1?:p.Met1?	ENST00000614496:ENST00000538136
2:47799171:C:CT	MSH6	indel	frameshift	TRUE	NA	1.00004e-05	0	1	LP,P	AD	Yes	No	1	Pathogenic	NM_000179:NM_001281493:NM_001281492:NM_001281494	c.1189dupT:c.283dupT:c.799dupT:c.283dupT	p.Tyr397fs:p.Tyr95fs:p.Tyr267fs:p.Tyr95fs	ENST00000234420:ENST00000614496:ENST00000540021:ENST00000538136:ENST00000616033
2:47799329:T:C	MSH6	snp	missense	FALSE	rs63750741	1.00004e-05	0	1	LP,P	AD	No	Yes	3	Pathogenic	NM_000179:NM_001281493:NM_001281492:NM_001281494	c.1346T>C:c.440T>C:c.956T>C:c.440T>C	p.Leu449Pro:p.Leu147Pro:p.Leu319Pro:p.Leu147Pro	ENST00000234420:ENST00000614496:ENST00000540021:ENST00000538136:ENST00000616033
2:47799333:AT:A	MSH6	indel	frameshift	TRUE	NA	2.00008e-05	0	2	LP,P	AD	No	Yes	2	Pathogenic/Likely_pathogenic	NM_000179:NM_001281493:NM_001281492:NM_001281494	c.1352delT:c.446delT:c.962delT:c.446delT	p.Phe451fs:p.Phe149fs:p.Phe321fs:p.Phe149fs	ENST00000234420:ENST00000614496:ENST00000540021:ENST00000538136:ENST00000616033
2:47799612:AG:A	MSH6	indel	frameshift	TRUE	NA	1.00006e-05	0	1	LP,P	AD	Yes	No			NM_000179:NM_001281493:NM_001281492:NM_001281494	c.1630delG:c.724delG:c.1240delG:c.724delG	p.Glu544fs:p.Glu242fs:p.Glu414fs:p.Glu242fs	ENST00000234420:ENST00000614496:ENST00000540021:ENST00000538136:ENST00000616033
2:47799613:GAA:G	MSH6	indel	frameshift	TRUE	rs587781398	1.00006e-05	0	1	LP,P	AD	No	Yes	2	Pathogenic	NM_000179:NM_001281493:NM_001281492:NM_001281494	c.1634_1635delAA:c.728_729delAA:c.1244_1245delAA:c.728_729delAA	p.Lys545fs:p.Lys243fs:p.Lys415fs:p.Lys243fs	ENST00000234420:ENST00000614496:ENST00000540021:ENST00000538136:ENST00000616033
2:47799788:CAAAG:C	MSH6	indel	frameshift	TRUE	rs63750735	1.00004e-05	0	1	LP,P	AD	No	Yes	3	Pathogenic	NM_000179:NM_001281493:NM_001281492:NM_001281494	c.1806_1809delAAAG:c.900_903delAAAG:c.1416_1419delAAAG:c.900_903delAAAG	p.Glu604fs:p.Glu302fs:p.Glu474fs:p.Glu302fs	ENST00000234420:ENST00000614496:ENST00000540021:ENST00000538136:ENST00000616033
2:47800040:G:A	MSH6	snp	missense	FALSE	rs587779227	1.00004e-05	0	1	LP,P	AD	No	Yes	3	Likely_pathogenic	NM_000179:NM_001281493:NM_001281492:NM_001281494	c.2057G>A:c.1151G>A:c.1667G>A:c.1151G>A	p.Gly686Asp:p.Gly384Asp:p.Gly556Asp:p.Gly384Asp	ENST00000234420:ENST00000614496:ENST00000540021:ENST00000538136:ENST00000616033
2:47800056:C:CA	MSH6	indel	frameshift	TRUE	rs267608083	2.00008e-05	0	2	LP,P	AD	No	Yes	2	Pathogenic	NM_000179:NM_001281493:NM_001281492:NM_001281494	c.2079dupA:c.1173dupA:c.1689dupA:c.1173dupA	p.Cys694fs:p.Cys392fs:p.Cys564fs:p.Cys392fs	ENST00000234420:ENST00000614496:ENST00000540021:ENST00000538136:ENST00000616033
2:47800129:ACAGT:A	MSH6	indel	frameshift	TRUE	rs267608058;rs587782275	2.00008e-05	0	2	LP,P	AD	No	Yes	3	Pathogenic	NM_000179:NM_001281493:NM_001281492:NM_001281494	c.2150_2153delTCAG:c.1244_1247delTCAG:c.1760_1763delTCAG:c.1244_1247delTCAG	p.Val717fs:p.Val415fs:p.Val587fs:p.Val415fs	ENST00000234420:ENST00000614496:ENST00000540021:ENST00000538136:ENST00000616033
2:47800177:C:T	MSH6	snp	stop_gained	TRUE	NA	2.00008e-05	0	2	LP,P	AD	No	Yes	3	Pathogenic	NM_000179:NM_001281493:NM_001281492:NM_001281494	c.2194C>T:c.1288C>T:c.1804C>T:c.1288C>T	p.Arg732*:p.Arg430*:p.Arg602*:p.Arg430*	ENST00000234420:ENST00000614496:ENST00000540021:ENST00000538136:ENST00000616033
2:47800516:TATGAA:T	MSH6	indel	frameshift	TRUE	NA	1.00004e-05	0	1	LP,P	AD	Yes	No			NM_000179:NM_001281493:NM_001281492:NM_001281494	c.2534_2538delATGAA:c.1628_1632delATGAA:c.2144_2148delATGAA:c.1628_1632delATGAA	p.Tyr845fs:p.Tyr543fs:p.Tyr715fs:p.Tyr543fs	ENST00000234420:ENST00000614496:ENST00000540021:ENST00000538136:ENST00000616033
2:47800714:C:T	MSH6	snp	stop_gained	TRUE	rs63751017	2.00008e-05	0	2	LP,P	AD	No	Yes	3	Pathogenic	NM_000179:NM_001281493:NM_001281492:NM_001281494	c.2731C>T:c.1825C>T:c.2341C>T:c.1825C>T	p.Arg911*:p.Arg609*:p.Arg781*:p.Arg609*	ENST00000234420:ENST00000614496:ENST00000540021:ENST00000538136:ENST00000616033
2:47800738:GA:G	MSH6	indel	frameshift	TRUE	NA	1.00004e-05	0	1	LP,P	AD	Yes	No	1	Pathogenic	NM_000179:NM_001281493:NM_001281492:NM_001281494	c.2759delA:c.1853delA:c.2369delA:c.1853delA	p.Lys920fs:p.Lys618fs:p.Lys790fs:p.Lys618fs	ENST00000234420:ENST00000614496:ENST00000540021:ENST00000538136:ENST00000616033
2:47800957:G:T	MSH6	snp	stop_gained	TRUE	NA	1.00004e-05	0	1	LP,P	AD	Yes	No			NM_000179:NM_001281493:NM_001281492:NM_001281494	c.2974G>T:c.2068G>T:c.2584G>T:c.2068G>T	p.Glu992*:p.Glu690*:p.Glu862*:p.Glu690*	ENST00000234420:ENST00000614496:ENST00000540021:ENST00000538136:ENST00000616033
2:47800996:C:T	MSH6	snp	stop_gained	TRUE	rs63750563	1.00004e-05	0	1	LP,P	AD	No	Yes	3	Pathogenic	NM_000179:NM_001281493:NM_001281492:NM_001281494	c.3013C>T:c.2107C>T:c.2623C>T:c.2107C>T	p.Arg1005*:p.Arg703*:p.Arg875*:p.Arg703*	ENST00000234420:ENST00000614496:ENST00000540021:ENST00000538136:ENST00000616033
2:47801086:C:T	MSH6	snp	stop_gained	TRUE	rs63749999	1.00004e-05	0	1	LP,P	AD	No	Yes	3	Pathogenic	NM_000179:NM_001281493:NM_001281492:NM_001281494	c.3103C>T:c.2197C>T:c.2713C>T:c.2197C>T	p.Arg1035*:p.Arg733*:p.Arg905*:p.Arg733*	ENST00000234420:ENST00000614496:ENST00000540021:ENST00000538136:ENST00000622629:ENST00000616033
2:47801089:CTG:C	MSH6	indel	frameshift	TRUE	NA	1.00004e-05	0	1	LP,P	AD	Yes	No			NM_000179:NM_001281493:NM_001281492:NM_001281494	c.3108_3109delGT:c.2202_2203delGT:c.2718_2719delGT:c.2202_2203delGT	p.Phe1037fs:p.Phe735fs:p.Phe907fs:p.Phe735fs	ENST00000234420:ENST00000614496:ENST00000540021:ENST00000538136:ENST00000622629:ENST00000616033
2:47803473:C:T	MSH6	snp	missense	FALSE	NA	6.00024e-05	0	6	LP,P	AD	No	Yes	3	Likely_pathogenic	NM_000179:NM_001281493:NM_001281492:NM_001281494	c.3226C>T:c.2320C>T:c.2836C>T:c.2320C>T	p.Arg1076Cys:p.Arg774Cys:p.Arg946Cys:p.Arg774Cys	ENST00000234420:ENST00000614496:ENST00000540021:ENST00000538136:ENST00000622629
2:47803483:TTC:T	MSH6	indel	frameshift	TRUE	NA	2.00008e-05	0	2	LP,P	AD	No	Yes	2	Pathogenic/Likely_pathogenic	NM_000179:NM_001281493:NM_001281492:NM_001281494	c.3238_3239delCT:c.2332_2333delCT:c.2848_2849delCT:c.2332_2333delCT	p.Leu1080fs:p.Leu778fs:p.Leu950fs:p.Leu778fs	ENST00000234420:ENST00000614496:ENST00000540021:ENST00000538136:ENST00000622629
2:47803500:A:AC	MSH6	indel	frameshift	TRUE	rs587782425	5.0003e-05	0	5	LP,P	AD	No	Yes	3	Pathogenic	NM_000179:NM_001281493:NM_001281492:NM_001281494	c.3261dupC:c.2355dupC:c.2871dupC:c.2355dupC	p.Phe1088fs:p.Phe786fs:p.Phe958fs:p.Phe786fs	ENST00000234420:ENST00000614496:ENST00000540021:ENST00000538136:ENST00000622629
2:47803500:AC:A	MSH6	indel	frameshift	TRUE	rs267608078;rs770288143	1.00014e-05	0	1	LP,P	AD	No	Yes	3	Pathogenic	NM_000179:NM_001281493:NM_001281492:NM_001281494	c.3261delC:c.2355delC:c.2871delC:c.2355delC	p.Phe1088fs:p.Phe786fs:p.Phe958fs:p.Phe786fs	ENST00000234420:ENST00000614496:ENST00000540021:ENST00000538136:ENST00000622629
2:47803507:CCT:C	MSH6	indel	frameshift	TRUE	NA	1.00044e-05	0	1	LP,P	AD	Yes	No			NM_000179:NM_001281493:NM_001281492:NM_001281494	c.3261_3262delCT:c.2355_2356delCT:c.2871_2872delCT:c.2355_2356delCT	p.Phe1088fs:p.Phe786fs:p.Phe958fs:p.Phe786fs	ENST00000234420:ENST00000614496:ENST00000540021:ENST00000538136:ENST00000622629
2:47803676:T:TAA	MSH6	indel	frameshift	TRUE	NA	1.00004e-05	0	1	LP,P	AD	Yes	No			NM_000179:NM_001281493:NM_001281492:NM_001281494	c.3430_3431insAA:c.2524_2525insAA:c.3040_3041insAA:c.2524_2525insAA	p.Met1144fs:p.Met842fs:p.Met1014fs:p.Met842fs	ENST00000234420:ENST00000614496:ENST00000540021:ENST00000538136:ENST00000622629
2:47804984:T:TA	MSH6	indel	frameshift	TRUE	rs63751327	1.00014e-05	0	1	LP,P	AD	No	Yes	3	Pathogenic	NM_000179:NM_001281493:NM_001281492:NM_001281494	c.3514dupA:c.2608dupA:c.3124dupA:c.2608dupA	p.Arg1172fs:p.Arg870fs:p.Arg1042fs:p.Arg870fs	ENST00000234420:ENST00000614496:ENST00000540021:ENST00000538136:ENST00000622629
2:47806641:C:T	MSH6	snp	stop_gained	TRUE	rs267608094	1.00004e-05	0	1	LP,P	AD	No	Yes	3	Pathogenic	NM_000179:NM_001281493:NM_001281492:NM_001281494	c.3991C>T:c.3085C>T:c.3601C>T:c.3085C>T	p.Arg1331*:p.Arg1029*:p.Arg1201*:p.Arg1029*	ENST00000234420:ENST00000614496:ENST00000540021:ENST00000538136:ENST00000622629
2:47806645:T:TATTTC	MSH6	indel	frameshift	TRUE	rs587779301	1.00004e-05	0	1	LP,P	AD	No	Yes	3	Pathogenic	NM_000179:NM_001281493:NM_001281492:NM_001281494	c.3996_4000dupATTTC:c.3090_3094dupATTTC:c.3606_3610dupATTTC:c.3090_3094dupATTTC	p.Arg1334fs:p.Arg1032fs:p.Arg1204fs:p.Arg1032fs	ENST00000234420:ENST00000614496:ENST00000540021:ENST00000538136:ENST00000622629
2:47806777:A:AGGGAAGTTTG	MSH6	indel	frameshift	TRUE	NA	1.00004e-05	0	1	LP,P	AD	Yes	No			NM_000179:NM_001281493:NM_001281492:NM_001281494	c.4002-1_4010dupGGGAAGTTTG:c.3096-1_3104dupGGGAAGTTTG:c.3612-1_3620dupGGGAAGTTTG:c.3096-1_3104dupGGGAAGTTTG	p.Cys1337fs:p.Cys1035fs:p.Cys1207fs:p.Cys1035fs	ENST00000234420:ENST00000614496:ENST00000540021:ENST00000538136:ENST00000622629
1:45331556:C:T	MUTYH	snp	missense	FALSE	rs36053993	0.00561022	2	**0	LP,P	AR	No	Yes	2	Pathogenic/Likely_pathogenic	NM_001293195:NM_001293191:NM_001048174:NM_001048172:NM_001293192;NM_001293196;NM_001048173:NM_012222:NM_001293190:NM_001048171:NM_001128425	c.1103G>A:c.1136G>A:c.1103G>A:c.1106G>A:c.1103G>A:c.1178G>A:c.1148G>A:c.1145G>A:c.188G>A	p.Gly368Asp:p.Gly379Asp:p.Gly368Asp:p.Gly369Asp:p.Gly368Asp:p.Gly393Asp:p.Gly383Asp:p.Gly382Asp:p.Gly63Asp	ENST00000372104:ENST00000448481:ENST00000456914:ENST00000354383:ENST00000355498:ENST00000372098:ENST00000372110:ENST00000372115:ENST00000529984:ENST00000450313:ENST00000488731:ENST00000528013
11:47332075:G:A	MYBPC3	snp	stop_gained	TRUE	rs397516042	2.00008e-05	0	2	LP,P	AD	No	Yes	2	Pathogenic/Likely_pathogenic	NM_000256	c.3811C>T	p.Arg1271*	ENST00000256993:ENST00000545968:ENST00000399249
11:47332692:A:C	MYBPC3	snp	stop_gained	TRUE	NA	1.00004e-05	0	1	LP,P	AD	Yes	No			NM_000256	c.3501T>G	p.Tyr1167*	ENST00000256993:ENST00000545968:ENST00000399249
11:47332975:T:G	MYBPC3	snp	splice_acceptor	TRUE	NA	3.00012e-05	0	3	LP,P	AD	No	Yes	2	Pathogenic/Likely_pathogenic	NM_000256	c.3331-2A>C		ENST00000256993:ENST00000545968:ENST00000399249
11:47333297:T:TA	MYBPC3	indel	frameshift	TRUE	rs397516008	1.00004e-05	0	1	LP,P	AD	No	Yes	2	Pathogenic	NM_000256	c.3226_3227insT	p.Asp1076fs	ENST00000256993:ENST00000545968:ENST00000399249
11:47333584:T:A	MYBPC3	snp	stop_gained	TRUE	NA	1.00004e-05	0	1	LP,P	AD	Yes	No	1	Likely_pathogenic	NM_000256	c.3163A>T	p.Lys1055*	ENST00000256993:ENST00000545968:ENST00000399249
11:47335165:ATG:A	MYBPC3	indel	frameshift	TRUE	rs727504265	1.00004e-05	0	1	LP,P	AD	No	Yes	2	Pathogenic	NM_000256	c.2780_2781delCA	p.Thr927fs	ENST00000256993:ENST00000545968:ENST00000399249
11:47336003:TG:T	MYBPC3	indel	frameshift	TRUE	rs730880656	1.00004e-05	0	1	LP,P	AD	Yes	No	1	Pathogenic	NM_000256	c.2610delC	p.Ser871fs	ENST00000256993:ENST00000545968:ENST00000399249
11:47337729:A:AC	MYBPC3	indel	frameshift	TRUE	rs397515963	2.00008e-05	0	2	LP,P	AD	No	Yes	2	Pathogenic	NM_000256	c.2373dupG	p.Trp792fs	ENST00000256993:ENST00000545968:ENST00000399249
11:47339375:TG:T	MYBPC3	indel	frameshift	TRUE	rs397515947	3.00012e-05	0	3	LP,P	AD	No	Yes	2	Pathogenic	NM_000256	c.2096delC	p.Pro699fs	ENST00000256993:ENST00000545968:ENST00000399249
11:47339668:G:A	MYBPC3	snp	stop_gained	TRUE	NA	1.00004e-05	0	1	LP,P	AD	Yes	No			NM_000256	c.2050C>T	p.Gln684*	ENST00000256993:ENST00000545968:ENST00000399249
11:47339792:T:C	MYBPC3	snp	splice_acceptor	TRUE	rs397515937	4.00016e-05	0	4	LP,P	AD	No	Yes	2	Pathogenic	NM_000256	c.1928-2A>G		ENST00000256993:ENST00000545968:ENST00000399249
11:47342578:C:G	MYBPC3	snp	missense	FALSE	rs121909374	0.000100004	0	10	LP,P	AD	No	Yes	2	Pathogenic/Likely_pathogenic	NM_000256	c.1624G>C	p.Glu542Gln	ENST00000256993:ENST00000545968:ENST00000399249
11:47342718:C:T	MYBPC3	snp	missense	FALSE	rs200411226	2.00008e-05	0	2	LP,P	AD	No	Yes	2	Pathogenic/Likely_pathogenic	NM_000256	c.1484G>A	p.Arg495Gln	ENST00000256993:ENST00000545968:ENST00000399249
11:47342719:G:C	MYBPC3	snp	missense	FALSE	NA	2.00008e-05	0	2	LP,P	AD	No	Yes	2	Pathogenic/Likely_pathogenic	NM_000256	c.1483C>G	p.Arg495Gly	ENST00000256993:ENST00000545968:ENST00000399249
11:47342927:CA:C	MYBPC3	indel	frameshift	TRUE	NA	1.00004e-05	0	1	LP,P	AD	Yes	No	1	Pathogenic	NM_000256	c.1359delT	p.Val454fs	ENST00000256993:ENST00000545968:ENST00000399249
11:47343069:G:A	MYBPC3	snp	stop_gained	TRUE	NA	1.00004e-05	0	1	LP,P	AD	Yes	No	1	Pathogenic	NM_000256	c.1303C>T	p.Gln435*	ENST00000256993:ENST00000545968:ENST00000399249
11:47343505:G:A	MYBPC3	snp	stop_gained	TRUE	rs727504329	1.00004e-05	0	1	LP,P	AD	No	Yes	2	Pathogenic	NM_000256	c.1210C>T	p.Gln404*	ENST00000256993:ENST00000545968:ENST00000399249
11:47346268:AG:A	MYBPC3	indel	frameshift	TRUE	rs730880686	1.00004e-05	0	1	LP,P	AD	No	Yes	2	Pathogenic	NM_000256	c.1028delC	p.Thr343fs	ENST00000256993:ENST00000545968:ENST00000399249
11:47346626:C:T	MYBPC3	snp	splice_donor	TRUE	rs767239679	2.00008e-05	0	2	LP,P	AD	Yes	No	1	Pathogenic	NM_000256	c.926+1G>A		ENST00000256993:ENST00000545968:ENST00000399249
11:47347649:A:G	MYBPC3	snp	splice_donor	TRUE	NA	1.00004e-05	0	1	LP,P	AD	Yes	No			NM_000256	c.851+2T>C		ENST00000256993:ENST00000545968:ENST00000399249
11:47347682:T:A	MYBPC3	snp	splice_acceptor	TRUE	NA	1.00004e-05	0	1	LP,P	AD	Yes	No			NM_000256	c.822-2A>T		ENST00000256993:ENST00000545968:ENST00000399249
11:47348424:C:T	MYBPC3	snp	missense	FALSE	rs397516074	2.00008e-05	0	2	LP,P	AD	No	Yes	2	Pathogenic/Likely_pathogenic	NM_000256	c.772G>A	p.Glu258Lys	ENST00000256993:ENST00000545968:ENST00000399249
11:47348541:C:G	MYBPC3	snp	missense	FALSE	NA	1.00004e-05	0	1	LP,P	AD	No	Yes	2	Pathogenic/Likely_pathogenic	NM_000256	c.655G>C	p.Val219Leu	ENST00000256993:ENST00000545968:ENST00000399249
11:47351507:T:C	MYBPC3	snp	splice_acceptor	TRUE	rs376395543	4.00016e-05	0	4	LP,P	AD	No	Yes	2	Pathogenic/Likely_pathogenic	NM_000256	c.26-2A>G		ENST00000256993:ENST00000545968:ENST00000399249
16:15708802:C:T	MYH11	snp	splice_donor	TRUE	NA	6.00024e-05	0	6	LP,P	AD	Yes	No			NM_001040113:NM_022844	c.*8+1G>A:c.*8+1G>A		ENST00000452625:ENST00000576790
16:15708816:G:A	MYH11	snp	stop_gained	TRUE	NA	1.00004e-05	0	1	LP,P	AD	Yes	No			NM_001040113:NM_022844	c.5833C>T:c.5812C>T	p.Gln1945*:p.Gln1938*	ENST00000452625:ENST00000576790
16:15715009:T:TG	MYH11	indel	frameshift	TRUE	NA	1.00004e-05	0	1	LP,P	AD	Yes	No			NM_001040114:NM_001040113:NM_022844:NM_002474	c.5706dupC:c.5706dupC:c.5685dupC:c.5685dupC	p.Ile1903fs:p.Ile1903fs:p.Ile1896fs:p.Ile1896fs	ENST00000396324:ENST00000452625:ENST00000576790:ENST00000300036
16:15715021:C:A	MYH11	snp	stop_gained	TRUE	NA	2.00008e-05	0	2	LP,P	AD	Yes	No			NM_001040114:NM_001040113:NM_022844:NM_002474	c.5695G>T:c.5695G>T:c.5674G>T:c.5674G>T	p.Glu1899*:p.Glu1899*:p.Glu1892*:p.Glu1892*	ENST00000396324:ENST00000452625:ENST00000576790:ENST00000300036
16:15717224:G:GC	MYH11	indel	frameshift	TRUE	NA	1.00004e-05	0	1	LP,P	AD	Yes	No			NM_001040114:NM_001040113:NM_022844:NM_002474	c.5440dupG:c.5440dupG:c.5419dupG:c.5419dupG	p.Ala1814fs:p.Ala1814fs:p.Ala1807fs:p.Ala1807fs	ENST00000396324:ENST00000452625:ENST00000576790:ENST00000300036
16:15720149:A:G	MYH11	snp	splice_donor	TRUE	NA	1.00004e-05	0	1	LP,P	AD	Yes	No			NM_001040114:NM_001040113:NM_022844:NM_002474	c.4974+2T>C:c.4974+2T>C:c.4953+2T>C:c.4953+2T>C		ENST00000396324:ENST00000452625:ENST00000576790:ENST00000300036
16:15720279:G:A	MYH11	snp	stop_gained	TRUE	NA	1.00004e-05	0	1	LP,P	AD	Yes	No			NM_001040114:NM_001040113:NM_022844:NM_002474	c.4846C>T:c.4846C>T:c.4825C>T:c.4825C>T	p.Arg1616*:p.Arg1616*:p.Arg1609*:p.Arg1609*	ENST00000396324:ENST00000452625:ENST00000576790:ENST00000300036
16:15721599:G:GT	MYH11	indel	frameshift	TRUE	NA	1.00186e-05	0	1	LP,P	AD	Yes	No			NM_001040114:NM_001040113:NM_022844:NM_002474	c.4421dupA:c.4421dupA:c.4400dupA:c.4400dupA	p.Tyr1474fs:p.Tyr1474fs:p.Tyr1467fs:p.Tyr1467fs	ENST00000396324:ENST00000452625:ENST00000576790:ENST00000300036
16:15721614:G:GT	MYH11	indel	frameshift	TRUE	NA	1.00004e-05	0	1	LP,P	AD	Yes	No			NM_001040114:NM_001040113:NM_022844:NM_002474	c.4406dupA:c.4406dupA:c.4385dupA:c.4385dupA	p.Asn1469fs:p.Asn1469fs:p.Asn1462fs:p.Asn1462fs	ENST00000396324:ENST00000452625:ENST00000576790:ENST00000300036
16:15724784:C:A	MYH11	snp	stop_gained	TRUE	NA	2.00008e-05	0	2	LP,P	AD	Yes	No			NM_001040114:NM_001040113:NM_022844:NM_002474	c.4000G>T:c.4000G>T:c.3979G>T:c.3979G>T	p.Glu1334*:p.Glu1334*:p.Glu1327*:p.Glu1327*	ENST00000396324:ENST00000452625:ENST00000576790:ENST00000300036
16:15724887:C:T	MYH11	snp	splice_donor	TRUE	NA	1.00008e-05	0	1	LP,P	AD	Yes	No			NM_001040114:NM_001040113:NM_022844:NM_002474	c.3984+1G>A:c.3984+1G>A:c.3963+1G>A:c.3963+1G>A		ENST00000396324:ENST00000452625:ENST00000576790:ENST00000300036
16:15745159:C:CCGCA	MYH11	indel	frameshift	TRUE	NA	1.00004e-05	0	1	LP,P	AD	Yes	No			NM_001040114:NM_001040113:NM_022844:NM_002474	c.2507_2510dupTGCG:c.2507_2510dupTGCG:c.2486_2489dupTGCG:c.2486_2489dupTGCG	p.Asn838fs:p.Asn838fs:p.Asn831fs:p.Asn831fs	ENST00000396324:ENST00000452625:ENST00000576790:ENST00000300036
16:15757898:C:A	MYH11	snp	stop_gained	TRUE	NA	1.00006e-05	0	1	LP,P	AD	Yes	No			NM_001040114:NM_001040113:NM_022844:NM_002474	c.1525G>T:c.1525G>T:c.1504G>T:c.1504G>T	p.Glu509*:p.Glu509*:p.Glu502*:p.Glu502*	ENST00000396324:ENST00000452625:ENST00000576790:ENST00000300036
16:15759708:AG:A	MYH11	indel	frameshift	TRUE	NA	1.00004e-05	0	1	LP,P	AD	Yes	No			NM_001040114:NM_001040113:NM_022844:NM_002474	c.1289delC:c.1289delC:c.1268delC:c.1268delC	p.Ala430fs:p.Ala430fs:p.Ala423fs:p.Ala423fs	ENST00000396324:ENST00000452625:ENST00000576790:ENST00000300036
16:15760575:G:A	MYH11	snp	stop_gained	TRUE	NA	1.00006e-05	0	1	LP,P	AD	Yes	No			NM_001040114:NM_001040113:NM_022844:NM_002474	c.1234C>T:c.1234C>T:c.1213C>T:c.1213C>T	p.Arg412*:p.Arg412*:p.Arg405*:p.Arg405*	ENST00000396324:ENST00000452625:ENST00000576790:ENST00000300036
16:15786629:C:T	MYH11	snp	splice_donor	TRUE	NA	1.00004e-05	0	1	LP,P	AD	Yes	No			NM_001040114:NM_001040113:NM_022844:NM_002474	c.633+1G>A:c.633+1G>A:c.633+1G>A:c.633+1G>A		ENST00000396324:ENST00000452625:ENST00000576790:ENST00000300036
16:15838196:GT:G	MYH11	indel	frameshift	TRUE	NA	1.00028e-05	0	1	LP,P	AD	Yes	No			NM_001040114:NM_001040113:NM_022844:NM_002474	c.56delA:c.56delA:c.56delA:c.56delA	p.Asn19fs:p.Asn19fs:p.Asn19fs:p.Asn19fs	ENST00000396324:ENST00000452625:ENST00000576790:ENST00000300036
14:23415651:C:T	MYH7	snp	missense	FALSE	rs193922390	1.00004e-05	0	1	P	AD	No	Yes	3	Likely_pathogenic	NM_000257	c.5135G>A	p.Arg1712Gln	ENST00000355349
14:23417598:G:A	MYH7	snp	missense	FALSE	rs145213771	1.00004e-05	0	1	P	AD	No	Yes	3	Likely_pathogenic	NM_000257	c.4258C>T	p.Arg1420Trp	ENST00000355349
14:23418244:C:T	MYH7	snp	missense	FALSE	rs397516202	1.00004e-05	0	1	P	AD	No	Yes	2	Pathogenic/Likely_pathogenic	NM_000257	c.4135G>A	p.Ala1379Thr	ENST00000355349
14:23422292:G:A	MYH7	snp	missense	FALSE	rs45611033	3.00012e-05	0	3	P	AD	No	Yes	3	Likely_pathogenic	NM_000257	c.3133C>T	p.Arg1045Cys	ENST00000355349
14:23424112:T:C	MYH7	snp	missense	FALSE	rs267606908	1.00004e-05	0	1	P	AD	No	Yes	3	Pathogenic	NM_000257	c.2717A>G	p.Asp906Gly	ENST00000355349
14:23424839:C:T	MYH7	snp	missense	FALSE	rs36211715	1.00004e-05	0	1	P	AD	No	Yes	3	Pathogenic	NM_000257	c.2609G>A	p.Arg870His	ENST00000355349
14:23424840:G:A	MYH7	snp	missense	FALSE	rs138049878	2.00008e-05	0	2	P	AD	No	Yes	3	Likely_pathogenic	NM_000257	c.2608C>T	p.Arg870Cys	ENST00000355349
14:23424876:G:A	MYH7	snp	missense	FALSE	NA	3.00018e-05	0	3	P	AD	No	Yes	2	Likely_pathogenic	NM_000257	c.2572C>T	p.Arg858Cys	ENST00000355349
14:23425316:C:T	MYH7	snp	missense	FALSE	rs3218716	6.00024e-05	0	6	P	AD	No	Yes	2	Pathogenic/Likely_pathogenic	NM_000257	c.2389G>A	p.Ala797Thr	ENST00000355349
14:23427723:C:T	MYH7	snp	missense	FALSE	NA	1.00004e-05	0	1	P	AD	No	Yes	2	Pathogenic/Likely_pathogenic	NM_000257	c.1750G>A	p.Gly584Ser	ENST00000355349
12:110911146:AG:A	MYL2	indel	frameshift	TRUE	rs760390353	6.00024e-05	0	6	P	AD	No	Yes	2	Likely_pathogenic	NM_000432	c.431delC	p.Pro144fs	ENST00000228841:ENST00000548438
12:110919133:C:T	MYL2	snp	missense	FALSE	NA	2.00008e-05	0	2	P	AD	No	Yes	2	Pathogenic/Likely_pathogenic	NM_000432	c.64G>A	p.Glu22Lys	ENST00000228841:ENST00000548438
3:46860813:G:C	MYL3	snp	missense	FALSE	NA	3.0006e-05	0	3	P	AD	No	Yes	2	Pathogenic	NM_000258	c.170C>G	p.Ala57Gly	ENST00000292327:ENST00000395869
22:29668332:G:A	NF2	snp	splice_acceptor	TRUE	NA	1.00004e-05	0	1	LP,P	AD	Yes	No			NM_000268:NM_181829:NM_181825:NM_181831:NM_181830:NM_016418:NM_181828:NM_181832	c.886-1G>A:c.763-1G>A:c.886-1G>A:c.637-1G>A:c.637-1G>A:c.886-1G>A:c.760-1G>A:c.886-1G>A		ENST00000338641:ENST00000361452:ENST00000403999:ENST00000334961:ENST00000353887:ENST00000361166:ENST00000361676:ENST00000397789:ENST00000403435
22:29683700:G:T	NF2	snp	splice_acceptor	TRUE	NA	1.00004e-05	0	1	LP,P	AD	Yes	No			NM_181831	c.*10-1G>T		ENST00000334961:ENST00000403435
22:29694776:C:T	NF2	snp	stop_gained	TRUE	NA	2.00008e-05	0	2	LP,P	AD	Yes	No			NM_000268:NM_181833	c.1762C>T:c.472C>T	p.Arg588*:p.Arg158*	ENST00000338641:ENST00000413209
12:32796106:T:TA	PKP2	indel	splice_donor	TRUE	NA	1.00004e-05	0	1	LP,P	AD	Yes	No			NM_004572:NM_001005242	c.2489+2_2489+3insT:c.2357+2_2357+3insT		ENST00000070846:ENST00000340811
12:32796108:C:T	PKP2	snp	splice_donor	TRUE	NA	1.00004e-05	0	1	LP,P	AD	No	Yes	2	Pathogenic/Likely_pathogenic	NM_004572:NM_001005242	c.2489+1G>A:c.2357+1G>A		ENST00000070846:ENST00000340811
12:32796177:G:C	PKP2	snp	stop_gained	TRUE	NA	1.00004e-05	0	1	LP,P	AD	Yes	No			NM_004572:NM_001005242	c.2421C>G:c.2289C>G	p.Tyr807*:p.Tyr763*	ENST00000070846:ENST00000340811
12:32796284:GGA:G	PKP2	indel	frameshift	TRUE	NA	1.00004e-05	0	1	LP,P	AD	No	Yes	2	Likely_pathogenic	NM_004572:NM_001005242	c.2312_2313delTC:c.2180_2181delTC	p.Leu771fs:p.Leu727fs	ENST00000070846:ENST00000340811
12:32802402:C:T	PKP2	snp	splice_donor	TRUE	NA	1.00004e-05	0	1	LP,P	AD	No	Yes	2	Pathogenic/Likely_pathogenic	NM_004572:NM_001005242	c.2299+1G>A:c.2167+1G>A		ENST00000070846:ENST00000340811
12:32802499:GGGTGT:G	PKP2	indel	frameshift	TRUE	rs759179184	6.00048e-05	0	6	LP,P	AD	Yes	No			NM_004572:NM_001005242	c.2198_2202delACACC:c.2066_2070delACACC	p.His733fs:p.His689fs	ENST00000070846:ENST00000340811
12:32802557:C:G	PKP2	snp	splice_acceptor	TRUE	rs193922674	0.000160006	0	16	LP,P	AD	No	Yes	2	Pathogenic/Likely_pathogenic	NM_004572:NM_001005242	c.2146-1G>C:c.2014-1G>C		ENST00000070846:ENST00000340811
12:32821487:TG:T	PKP2	indel	frameshift	TRUE	rs764817683	1.00004e-05	0	1	LP,P	AD	Yes	No	1	Pathogenic	NM_004572:NM_001005242	c.2013delC:c.1881delC	p.Lys672fs:p.Lys628fs	ENST00000070846:ENST00000340811
12:32822536:GT:G	PKP2	indel	frameshift	TRUE	NA	1.00004e-05	0	1	LP,P	AD	Yes	No	1	Pathogenic	NM_004572:NM_001005242	c.1901delA:c.1769delA	p.Asn634fs:p.Asn590fs	ENST00000070846:ENST00000340811
12:32824141:AG:A	PKP2	indel	frameshift	TRUE	rs397517005	2.00016e-05	0	2	LP,P	AD	Yes	No	1	Likely_pathogenic	NM_004572:NM_001005242	c.1709delC:c.1577delC	p.Ala570fs:p.Ala526fs	ENST00000070846:ENST00000340811
12:32850907:G:A	PKP2	snp	stop_gained	TRUE	rs372827156	1.00004e-05	0	1	LP,P	AD	No	Yes	2	Pathogenic/Likely_pathogenic	NM_004572:NM_001005242	c.1237C>T:c.1237C>T	p.Arg413*:p.Arg413*	ENST00000070846:ENST00000340811
12:32868965:G:A	PKP2	snp	stop_gained	TRUE	rs397516986	1.00004e-05	0	1	LP,P	AD	No	Yes	2	Pathogenic/Likely_pathogenic	NM_004572:NM_001005242	c.1132C>T:c.1132C>T	p.Gln378*:p.Gln378*	ENST00000070846:ENST00000340811
12:32877908:CGCTC:CAGGC	PKP2	indel	frameshift	TRUE	rs779241371	7.00448e-05	0	7	LP,P	AD	Yes	No			NM_004572:NM_001005242	c.971_972insCT:c.971_972insCT	p.Ala325fs:p.Ala325fs	ENST00000070846:ENST00000340811	In cis with 12:32877910:CCT:C
12:32877917:GA:G	PKP2	indel	frameshift	TRUE	NA	1.00004e-05	0	1	LP,P	AD	Yes	No			NM_004572:NM_001005242	c.962delT:c.962delT	p.Val321fs:p.Val321fs	ENST00000070846:ENST00000340811
12:32878105:C:A	PKP2	snp	stop_gained	TRUE	NA	1.00004e-05	0	1	LP,P	AD	Yes	No	1	Pathogenic	NM_004572:NM_001005242	c.775G>T:c.775G>T	p.Glu259*:p.Glu259*	ENST00000070846:ENST00000340811
12:32878217:G:T	PKP2	snp	stop_gained	TRUE	rs767987619	1.00004e-05	0	1	LP,P	AD	No	Yes	2	Pathogenic	NM_004572:NM_001005242	c.663C>A:c.663C>A	p.Tyr221*:p.Tyr221*	ENST00000070846:ENST00000340811
12:32878522:C:A	PKP2	snp	stop_gained	TRUE	NA	1.00004e-05	0	1	LP,P	AD	Yes	No			NM_004572:NM_001005242	c.358G>T:c.358G>T	p.Glu120*:p.Glu120*	ENST00000070846:ENST00000340811
12:32878545:T:A	PKP2	snp	splice_acceptor	TRUE	NA	2.00008e-05	0	2	LP,P	AD	No	Yes	2	Pathogenic/Likely_pathogenic	NM_004572:NM_001005242	c.337-2A>T:c.337-2A>T		ENST00000070846:ENST00000340811
12:32878981:A:T	PKP2	snp	stop_gained	TRUE	NA	3.00018e-05	0	3	LP,P	AD	No	Yes	2	Pathogenic	NM_004572:NM_001005242	c.275T>A:c.275T>A	p.Leu92*:p.Leu92*	ENST00000070846:ENST00000340811
12:32896580:ACTGT:A	PKP2	indel	frameshift	TRUE	rs397516997	4.00024e-05	0	4	LP,P	AD	No	Yes	2	Pathogenic	NM_004572:NM_001005242	c.148_151delACAG:c.148_151delACAG	p.Thr50fs:p.Thr50fs	ENST00000070846:ENST00000340811
12:32896730:A:G	PKP2	snp	start_lost	TRUE	NA	1.00004e-05	0	1	LP,P	AD	Yes	No			NM_004572:NM_001005242	c.2T>C:c.2T>C	p.Met1?:p.Met1?	ENST00000070846:ENST00000340811
7:5977587:C:A	PMS2	snp	splice_donor	TRUE	NA	4.00016e-05	1	2	LP,P	AD	No	Yes	2	Pathogenic	NM_000535	c.2445+1G>T		ENST00000265849:ENST00000382321:ENST00000441476
7:5977682:TC:T	PMS2	indel	frameshift	TRUE	NA	1.00052e-05	0	1	LP,P	AD	Yes	No			NM_000535	c.2350delG	p.Asp784fs	ENST00000265849:ENST00000382321:ENST00000441476
7:5982823:C:T	PMS2	snp	splice_donor	TRUE	NA	1.00004e-05	0	1	LP,P	AD	No	Yes	3	Pathogenic	NM_000535	c.2174+1G>A		ENST00000265849:ENST00000382321:ENST00000441476
7:5986925:T:A	PMS2	snp	stop_gained	TRUE	rs63750490	1.00004e-05	0	1	LP,P	AD	No	Yes	3	Pathogenic	NM_000535	c.1840A>T	p.Lys614*	ENST00000265849:ENST00000441476
7:5986933:A:AT	PMS2	indel	frameshift	TRUE	rs63750250	2.00008e-05	0	2	LP,P	AD	No	Yes	3	Pathogenic	NM_000535	c.1831dupA	p.Ile611fs	ENST00000265849:ENST00000441476
7:5986986:CT:C	PMS2	indel	frameshift	TRUE	rs766389591	4.00016e-05	0	4	LP,P	AD	No	Yes	2	Pathogenic/Likely_pathogenic	NM_000535	c.1778delA	p.Lys593fs	ENST00000265849:ENST00000441476
7:5987112:G:T	PMS2	snp	stop_gained	TRUE	NA	1.00004e-05	0	1	LP,P	AD	Yes	No	1	Pathogenic	NM_000535	c.1653C>A	p.Cys551*	ENST00000265849:ENST00000441476
7:5989922:CT:C	PMS2	indel	frameshift	TRUE	rs63750049	2.00008e-05	0	2	LP,P	AD	No	Yes	3	Pathogenic	NM_000535	c.1021delA	p.Arg341fs	ENST00000265849:ENST00000441476
7:5992018:G:A	PMS2	snp	stop_gained	TRUE	rs200640585	1.00004e-05	0	1	LP,P	AD	No	Yes	3	Pathogenic	NM_000535	c.943C>T	p.Arg315*	ENST00000265849:ENST00000441476
7:5995572:ACTGT:A	PMS2	indel	frameshift	TRUE	rs267608154	1.00006e-05	0	1	LP,P	AD	No	Yes	3	Pathogenic	NM_000535	c.861_864delACAG	p.Arg287fs	ENST00000265849:ENST00000441476
7:5995614:G:A	PMS2	snp	stop_gained	TRUE	NA	2.00008e-05	0	2	LP,P	AD	No	Yes	2	Pathogenic	NM_000535	c.823C>T	p.Gln275*	ENST00000265849:ENST00000441476
7:5997326:T:TA	PMS2	indel	frameshift	TRUE	rs267608149	1.00004e-05	0	1	LP,P	AD	No	Yes	3	Pathogenic	NM_000535	c.802dupT	p.Tyr268fs	ENST00000265849:ENST00000382321:ENST00000441476
7:5999116:G:A	PMS2	snp	stop_gained	TRUE	NA	2.00008e-05	0	2	LP,P	AD	No	Yes	3	Pathogenic	NM_000535	c.697C>T	p.Gln233*	ENST00000265849:ENST00000382321:ENST00000441476
7:5999253:A:AC	PMS2	indel	frameshift	TRUE	NA	1.00004e-05	0	1	LP,P	AD	Yes	No			NM_000535	c.559dupG	p.Val187fs	ENST00000265849:ENST00000382321:ENST00000441476
7:6002590:G:A	PMS2	snp	stop_gained	TRUE	rs63750871	1.00004e-05	0	1	LP,P	AD	No	Yes	3	Pathogenic	NM_000535	c.400C>T	p.Arg134*	ENST00000265849:ENST00000382321:ENST00000441476
7:6003739:C:A	PMS2	snp	stop_gained	TRUE	NA	1.00004e-05	0	1	LP,P	AD	Yes	No			NM_000535	c.304G>T	p.Glu102*	ENST00000265849:ENST00000382321
7:6003793:C:G	PMS2	snp	splice_acceptor	TRUE	rs764171734	1.00004e-05	0	1	LP,P	AD	Yes	No			NM_000535	c.251-1G>C		ENST00000265849:ENST00000382321
7:6005918:C:A	PMS2	snp	missense	FALSE	NA	0.000290012	0	29	LP,P	AD	No	Yes	3	Likely_pathogenic	NM_000535	c.137G>T	p.Ser46Ile	ENST00000265849:ENST00000382321
7:6009006:T:TC	PMS2	indel	frameshift	TRUE	NA	1.00004e-05	0	1	LP,P	AD	Yes	No			NM_000535	c.13dupG	p.Glu5fs	ENST00000265849:ENST00000382321
7:6009018:A:T	PMS2	snp	start_lost	TRUE	NA	1.00004e-05	0	1	LP,P	AD	No	Yes	2	Pathogenic	NM_000535	c.2T>A	p.Met1?	ENST00000265849:ENST00000382321
7:6009019:T:C	PMS2	snp	start_lost	TRUE	NA	2.00008e-05	0	2	LP,P	AD	No	Yes	3	Likely_pathogenic	NM_000535	c.1A>G	p.Met1?	ENST00000265849:ENST00000382321
10:87925550:T:C	PTEN	snp	missense	FALSE	NA	1.00004e-05	0	1	LP,P	AD	No	Yes	2	Pathogenic/Likely_pathogenic	NM_000314	c.202T>C	p.Tyr68His	ENST00000371953:ENST00000610634
10:87933012:G:A	PTEN	snp	splice_acceptor	TRUE	NA	1.00004e-05	0	1	LP,P	AD	No	Yes	2	Pathogenic/Likely_pathogenic	NM_000314	c.254-1G>A		ENST00000371953:ENST00000610634
10:87952116:A:G	PTEN	snp	splice_acceptor	TRUE	rs587781784	1.00004e-05	0	1	LP,P	AD	No	Yes	2	Pathogenic	NM_000314	c.493-2A>G		ENST00000371953
10:87961095:C:T	PTEN	snp	stop_gained	TRUE	rs121909231	1.00004e-05	0	1	LP,P	AD	No	Yes	2	Pathogenic/Likely_pathogenic	NM_000314	c.1003C>T	p.Arg335*	ENST00000371953
10:43113622:G:A	RET	snp	missense	FALSE	NA	1.00004e-05	0	1	P	AD	No	Yes	2	Pathogenic/Likely_pathogenic	NM_020630:NM_020975	c.1826G>A:c.1826G>A	p.Cys609Tyr:p.Cys609Tyr	ENST00000340058:ENST00000355710
10:43118458:G:T	RET	snp	missense	FALSE	NA	3.00012e-05	0	3	P	AD	No	Yes	2	Pathogenic	NM_020630:NM_020975	c.2370G>T:c.2370G>T	p.Leu790Phe:p.Leu790Phe	ENST00000340058:ENST00000355710
10:43119548:G:A	RET	snp	missense	FALSE	NA	0.000140008	0	14	P	AD	No	Yes	2	Pathogenic/Likely_pathogenic	NM_020630:NM_020975	c.2410G>A:c.2410G>A	p.Val804Met:p.Val804Met	ENST00000340058:ENST00000355710
10:43119548:G:T	RET	snp	missense	FALSE	NA	1.00032e-05	0	1	P	AD	No	Yes	2	Pathogenic	NM_020630:NM_020975	c.2410G>T:c.2410G>T	p.Val804Leu:p.Val804Leu	ENST00000340058:ENST00000355710
10:43120144:T:G	RET	snp	missense	FALSE	rs75234356	1.00004e-05	0	1	P	AD	No	Yes	2	Pathogenic/Likely_pathogenic	NM_020630:NM_020975	c.2671T>G:c.2671T>G	p.Ser891Ala:p.Ser891Ala	ENST00000340058:ENST00000355710
19:38457545:C:T	RYR1	snp	missense	FALSE	rs118192172	3.00012e-05	0	3	P	AD	No	Yes	2	Pathogenic/Likely_pathogenic,_risk_factor	NM_001042723:NM_000540	c.1840C>T:c.1840C>T	p.Arg614Cys:p.Arg614Cys	ENST00000355481:ENST00000359596
19:38467793:A:G	RYR1	snp	missense	FALSE	rs756138074	2.00008e-05	0	2	P	AD	No	Yes	2	Likely_pathogenic	NM_001042723:NM_000540	c.3362A>G:c.3362A>G	p.Tyr1121Cys:p.Tyr1121Cys	ENST00000355481:ENST00000359596
19:38494579:G:A	RYR1	snp	missense	FALSE	rs118192176	1.00004e-05	0	1	P	AD	No	Yes	2	Pathogenic,_risk_factor	NM_001042723:NM_000540	c.6502G>A:c.6502G>A	p.Val2168Met:p.Val2168Met	ENST00000355481:ENST00000359596
19:38496283:C:T	RYR1	snp	missense	FALSE	NA	3.00012e-05	0	3	P	AD	No	Yes	2	Pathogenic/Likely_pathogenic,_risk_factor	NM_001042723:NM_000540	c.6617C>T:c.6617C>T	p.Thr2206Met:p.Thr2206Met	ENST00000355481:ENST00000359596
19:38499670:C:T	RYR1	snp	missense	FALSE	rs193922803	1.00004e-05	0	1	P	AD	No	Yes	2	Pathogenic	NM_001042723:NM_000540	c.7063C>T:c.7063C>T	p.Arg2355Trp:p.Arg2355Trp	ENST00000355481:ENST00000359596
19:38499993:G:A	RYR1	snp	missense	FALSE	rs121918593	0.000180007	0	18	P	AD	No	Yes	2	Pathogenic,_risk_factor	NM_001042723:NM_000540	c.7300G>A:c.7300G>A	p.Gly2434Arg:p.Gly2434Arg	ENST00000355481:ENST00000359596
19:38573304:C:T	RYR1	snp	missense	FALSE	rs118192140	1.00004e-05	0	1	P	AD	No	Yes	2	Pathogenic/Likely_pathogenic	NM_001042723:NM_000540	c.14111C>T:c.14126C>T	p.Thr4704Met:p.Thr4709Met	ENST00000355481:ENST00000359596
19:38580440:G:A	RYR1	snp	missense	FALSE	rs63749869	1.00004e-05	0	1	P	AD	No	Yes	2	Pathogenic	NM_001042723:NM_000540	c.14567G>A:c.14582G>A	p.Arg4856His:p.Arg4861His	ENST00000355481:ENST00000359596
19:38586140:C:T	RYR1	snp	missense	FALSE	rs146876145	6.00024e-05	0	6	P	AD	No	Yes	2	Likely_pathogenic	NM_001042723:NM_000540	c.14903C>T:c.14918C>T	p.Pro4968Leu:p.Pro4973Leu	ENST00000355481:ENST00000359596
3:38550500:G:A	SCN5A	snp	stop_gained	TRUE	rs757532106	1.00004e-05	0	1	LP,P	AD	No	Yes	2	Likely_pathogenic	NM_198056:NM_000335:NM_001160160:NM_001099404:NM_001099405:NM_001160161	c.5872C>T:c.5818C>T:c.5869C>T:c.5773C>T:c.5710C>T:c.5872C>T	p.Arg1958*:p.Arg1940*:p.Arg1957*:p.Arg1925*:p.Arg1904*:p.Arg1958*	ENST00000333535:ENST00000414099:ENST00000423572:ENST00000455624:ENST00000450102:ENST00000413689:ENST00000425664:ENST00000451551:ENST00000449557
3:38550545:CAG:C	SCN5A	indel	frameshift	TRUE	NA	4.00016e-05	0	4	LP,P	AD	Yes	No			NM_198056:NM_000335:NM_001160160:NM_001099404:NM_001099405:NM_001160161	c.5825_5826delCT:c.5771_5772delCT:c.5822_5823delCT:c.5726_5727delCT:c.5663_5664delCT:c.5825_5826delCT	p.Pro1942fs:p.Pro1924fs:p.Pro1941fs:p.Pro1909fs:p.Pro1888fs:p.Pro1942fs	ENST00000333535:ENST00000414099:ENST00000423572:ENST00000455624:ENST00000450102:ENST00000413689:ENST00000425664:ENST00000451551:ENST00000449557
3:38550599:A:AG	SCN5A	indel	frameshift	TRUE	NA	1.00012e-05	0	1	LP,P	AD	Yes	No			NM_198056:NM_000335:NM_001160160:NM_001099404:NM_001099405:NM_001160161	c.5772dupC:c.5718dupC:c.5769dupC:c.5673dupC:c.5610dupC:c.5772dupC	p.Ser1925fs:p.Ser1907fs:p.Ser1924fs:p.Ser1892fs:p.Ser1871fs:p.Ser1925fs	ENST00000333535:ENST00000414099:ENST00000423572:ENST00000455624:ENST00000450102:ENST00000413689:ENST00000425664:ENST00000451551:ENST00000449557
3:38550606:CTT:C	SCN5A	indel	frameshift	TRUE	NA	1.00006e-05	0	1	LP,P	AD	Yes	No			NM_198056:NM_000335:NM_001160160:NM_001099404:NM_001099405:NM_001160161	c.5764_5765delAA:c.5710_5711delAA:c.5761_5762delAA:c.5665_5666delAA:c.5602_5603delAA:c.5764_5765delAA	p.Lys1922fs:p.Lys1904fs:p.Lys1921fs:p.Lys1889fs:p.Lys1868fs:p.Lys1922fs	ENST00000333535:ENST00000414099:ENST00000423572:ENST00000455624:ENST00000450102:ENST00000413689:ENST00000425664:ENST00000451551:ENST00000449557
3:38550647:G:A	SCN5A	snp	stop_gained	TRUE	NA	2.00008e-05	0	2	LP,P	AD	Yes	No			NM_198056:NM_000335:NM_001160160:NM_001099404:NM_001099405:NM_001160161	c.5725C>T:c.5671C>T:c.5722C>T:c.5626C>T:c.5563C>T:c.5725C>T	p.Gln1909*:p.Gln1891*:p.Gln1908*:p.Gln1876*:p.Gln1855*:p.Gln1909*	ENST00000333535:ENST00000414099:ENST00000423572:ENST00000455624:ENST00000450102:ENST00000413689:ENST00000425664:ENST00000451551:ENST00000449557
3:38551495:C:T	SCN5A	snp	missense	FALSE	NA	0.000140006	0	14	LP,P	AD	No	Yes	2	Pathogenic/Likely_pathogenic	NM_198056:NM_000335:NM_001160160:NM_001099404:NM_001099405:NM_001160161	c.4877G>A:c.4823G>A:c.4874G>A:c.4778G>A:c.4715G>A:c.4877G>A	p.Arg1626His:p.Arg1608His:p.Arg1625His:p.Arg1593His:p.Arg1572His:p.Arg1626His	ENST00000333535:ENST00000414099:ENST00000423572:ENST00000455624:ENST00000450102:ENST00000413689:ENST00000425664:ENST00000451551:ENST00000449557
3:38551505:G:A	SCN5A	snp	stop_gained	TRUE	NA	1.00012e-05	0	1	LP,P	AD	No	Yes	2	Pathogenic	NM_198056:NM_000335:NM_001160160:NM_001099404:NM_001099405:NM_001160161	c.4867C>T:c.4813C>T:c.4864C>T:c.4768C>T:c.4705C>T:c.4867C>T	p.Arg1623*:p.Arg1605*:p.Arg1622*:p.Arg1590*:p.Arg1569*:p.Arg1623*	ENST00000333535:ENST00000414099:ENST00000423572:ENST00000455624:ENST00000450102:ENST00000413689:ENST00000425664:ENST00000451551:ENST00000449557
3:38560404:C:T	SCN5A	snp	missense	FALSE	NA	1.00004e-05	0	1	LP,P	AD	No	Yes	2	Pathogenic/Likely_pathogenic	NM_198056:NM_000335:NM_001160160:NM_001099404:NM_001099405:NM_001160161	c.3988G>A:c.3988G>A:c.3985G>A:c.3985G>A:c.3826G>A:c.3988G>A	p.Ala1330Thr:p.Ala1330Thr:p.Ala1329Thr:p.Ala1329Thr:p.Ala1276Thr:p.Ala1330Thr	ENST00000333535:ENST00000414099:ENST00000423572:ENST00000455624:ENST00000450102:ENST00000413689:ENST00000425664:ENST00000451551:ENST00000449557
3:38562422:C:A	SCN5A	snp	missense	FALSE	rs199473220	2.00008e-05	0	2	LP,P	AD	No	Yes	2	Likely_pathogenic	NM_198056:NM_000335:NM_001160160:NM_001099404:NM_001099405:NM_001160161	c.3956G>T:c.3956G>T:c.3953G>T:c.3953G>T:c.3794G>T:c.3956G>T	p.Gly1319Val:p.Gly1319Val:p.Gly1318Val:p.Gly1318Val:p.Gly1265Val:p.Gly1319Val	ENST00000333535:ENST00000414099:ENST00000423572:ENST00000455624:ENST00000450102:ENST00000413689:ENST00000425664:ENST00000451551:ENST00000449557
3:38566408:C:T	SCN5A	snp	splice_donor	TRUE	NA	1.00004e-05	0	1	LP,P	AD	Yes	No	1	Likely_pathogenic	NM_198056:NM_000335:NM_001160160:NM_001099404:NM_001099405:NM_001160161	c.3840+1G>A:c.3840+1G>A:c.3837+1G>A:c.3837+1G>A:c.3678+1G>A:c.3840+1G>A		ENST00000333535:ENST00000414099:ENST00000423572:ENST00000455624:ENST00000450102:ENST00000413689:ENST00000425664:ENST00000451551:ENST00000449557
3:38579405:C:A	SCN5A	snp	stop_gained	TRUE	NA	1.00006e-05	0	1	LP,P	AD	Yes	No			NM_198056:NM_000335:NM_001160160:NM_001099404:NM_001099405	c.3319G>T:c.3319G>T:c.3316G>T:c.3316G>T:c.3319G>T	p.Glu1107*:p.Glu1107*:p.Glu1106*:p.Glu1106*:p.Glu1107*	ENST00000333535:ENST00000414099:ENST00000423572:ENST00000455624:ENST00000413689:ENST00000425664
3:38597737:C:T	SCN5A	snp	missense	FALSE	rs199473153	1.00004e-05	0	1	LP,P	AD	No	Yes	2	Pathogenic/Likely_pathogenic	NM_198056:NM_000335:NM_001160160:NM_001099404:NM_001099405:NM_001160161	c.2254G>A:c.2254G>A:c.2254G>A:c.2254G>A:c.2254G>A:c.2254G>A	p.Gly752Arg:p.Gly752Arg:p.Gly752Arg:p.Gly752Arg:p.Gly752Arg:p.Gly752Arg	ENST00000333535:ENST00000414099:ENST00000423572:ENST00000455624:ENST00000450102:ENST00000413689:ENST00000425664:ENST00000451551:ENST00000449557
3:38597883:C:T	SCN5A	snp	stop_gained	TRUE	NA	1.00004e-05	0	1	LP,P	AD	Yes	No			NM_198056:NM_000335:NM_001160160:NM_001099404:NM_001099405:NM_001160161	c.2108G>A:c.2108G>A:c.2108G>A:c.2108G>A:c.2108G>A:c.2108G>A	p.Trp703*:p.Trp703*:p.Trp703*:p.Trp703*:p.Trp703*:p.Trp703*	ENST00000333535:ENST00000414099:ENST00000423572:ENST00000455624:ENST00000450102:ENST00000413689:ENST00000425664:ENST00000451551:ENST00000449557
3:38599004:TG:T	SCN5A	indel	frameshift	TRUE	rs727505158	5.0002e-05	0	5	LP,P	AD	No	Yes	2	Pathogenic	NM_198056:NM_000335:NM_001160160:NM_001099404:NM_001099405:NM_001160161	c.1936delC:c.1936delC:c.1936delC:c.1936delC:c.1936delC:c.1936delC	p.Gln646fs:p.Gln646fs:p.Gln646fs:p.Gln646fs:p.Gln646fs:p.Gln646fs	ENST00000333535:ENST00000414099:ENST00000423572:ENST00000455624:ENST00000450102:ENST00000413689:ENST00000425664:ENST00000451551:ENST00000449557
3:38603999:G:A	SCN5A	snp	stop_gained	TRUE	NA	2.00008e-05	0	2	LP,P	AD	No	Yes	2	Pathogenic/Likely_pathogenic	NM_198056:NM_000335:NM_001160160:NM_001099404:NM_001099405:NM_001160161	c.1603C>T:c.1603C>T:c.1603C>T:c.1603C>T:c.1603C>T:c.1603C>T	p.Arg535*:p.Arg535*:p.Arg535*:p.Arg535*:p.Arg535*:p.Arg535*	ENST00000333535:ENST00000414099:ENST00000423572:ENST00000455624:ENST00000450102:ENST00000413689:ENST00000425664:ENST00000451551:ENST00000449557
3:38604005:GA:G	SCN5A	indel	frameshift	TRUE	NA	1.00006e-05	0	1	LP,P	AD	Yes	No			NM_198056:NM_000335:NM_001160160:NM_001099404:NM_001099405:NM_001160161	c.1596delT:c.1596delT:c.1596delT:c.1596delT:c.1596delT:c.1596delT	p.Arg533fs:p.Arg533fs:p.Arg533fs:p.Arg533fs:p.Arg533fs:p.Arg533fs	ENST00000333535:ENST00000414099:ENST00000423572:ENST00000455624:ENST00000450102:ENST00000413689:ENST00000425664:ENST00000451551:ENST00000449557
3:38620842:C:G	SCN5A	snp	splice_donor	TRUE	NA	1.00004e-05	0	1	LP,P	AD	Yes	No			NM_198056:NM_000335:NM_001160160:NM_001099404:NM_001099405:NM_001160161	c.611+1G>C:c.611+1G>C:c.611+1G>C:c.611+1G>C:c.611+1G>C:c.611+1G>C		ENST00000333535:ENST00000414099:ENST00000423572:ENST00000455624:ENST00000450102:ENST00000413689:ENST00000425664:ENST00000451551:ENST00000449557:ENST00000612060
3:38620870:CA:C	SCN5A	indel	frameshift	TRUE	NA	1.00004e-05	0	1	LP,P	AD	Yes	No			NM_198056:NM_000335:NM_001160160:NM_001099404:NM_001099405:NM_001160161	c.583delT:c.583delT:c.583delT:c.583delT:c.583delT:c.583delT	p.Trp195fs:p.Trp195fs:p.Trp195fs:p.Trp195fs:p.Trp195fs:p.Trp195fs	ENST00000333535:ENST00000414099:ENST00000423572:ENST00000455624:ENST00000450102:ENST00000413689:ENST00000425664:ENST00000451551:ENST00000449557:ENST00000612060
3:38622490:G:A	SCN5A	snp	splice_acceptor	TRUE	rs759235726	1.00004e-05	0	1	LP,P	AD	Yes	No	1	Likely_pathogenic	NM_198056:NM_000335:NM_001160160:NM_001099404:NM_001099405:NM_001160161	c.393-1C>T:c.393-1C>T:c.393-1C>T:c.393-1C>T:c.393-1C>T:c.393-1C>T		ENST00000333535:ENST00000414099:ENST00000423572:ENST00000455624:ENST00000450102:ENST00000413689:ENST00000425664:ENST00000451551:ENST00000449557:ENST00000612060
3:38630392:C:T	SCN5A	snp	missense	FALSE	rs199473554	1.00004e-05	0	1	LP,P	AD	No	Yes	2	Pathogenic	NM_198056:NM_000335:NM_001160160:NM_001099404:NM_001099405:NM_001160161	c.311G>A:c.311G>A:c.311G>A:c.311G>A:c.311G>A:c.311G>A	p.Arg104Gln:p.Arg104Gln:p.Arg104Gln:p.Arg104Gln:p.Arg104Gln:p.Arg104Gln	ENST00000333535:ENST00000414099:ENST00000423572:ENST00000455624:ENST00000450102:ENST00000413689:ENST00000425664:ENST00000451551:ENST00000449557:ENST00000612060
1:17022649:G:A	SDHB	snp	missense	FALSE	NA	1.00004e-05	0	1	LP,P	AD	No	Yes	2	Pathogenic	NM_003000	c.724C>T	p.Arg242Cys	ENST00000375499
1:17024015:C:A	SDHB	snp	missense	FALSE	NA	2.00008e-05	0	2	LP,P	AD	No	Yes	2	Pathogenic	NM_003000	c.600G>T	p.Trp200Cys	ENST00000375499
1:17024025:G:C	SDHB	snp	missense	FALSE	rs74315367	1.00004e-05	0	1	LP,P	AD	No	Yes	2	Pathogenic/Likely_pathogenic	NM_003000	c.590C>G	p.Pro197Arg	ENST00000375499
1:17024028:C:T	SDHB	snp	missense	FALSE	NA	1.00004e-05	0	1	LP,P	AD	No	Yes	2	Pathogenic	NM_003000	c.587G>A	p.Cys196Tyr	ENST00000375499
1:17027775:G:A	SDHB	snp	stop_gained	TRUE	NA	1.00004e-05	0	1	LP,P	AD	Yes	No			NM_003000	c.514C>T	p.Gln172*	ENST00000375499
1:17028643:A:C	SDHB	snp	missense	FALSE	NA	1.00004e-05	0	1	LP,P	AD	No	Yes	2	Pathogenic/Likely_pathogenic	NM_003000	c.380T>G	p.Ile127Ser	ENST00000375499
1:17044824:C:T	SDHB	snp	missense	FALSE	rs772551056	2.00008e-05	0	2	LP,P	AD	No	Yes	2	Pathogenic/Likely_pathogenic	NM_003000	c.137G>A	p.Arg46Gln	ENST00000375499
1:17044825:G:A	SDHB	snp	stop_gained	TRUE	NA	3.00012e-05	0	3	LP,P	AD	No	Yes	2	Pathogenic	NM_003000	c.136C>T	p.Arg46*	ENST00000375499
1:17044872:TG:T	SDHB	indel	frameshift	TRUE	rs747198089	1.00004e-05	0	1	LP,P	AD	Yes	No	1	Pathogenic	NM_003000	c.88delC	p.Gln30fs	ENST00000375499
1:17053947:C:A	SDHB	snp	splice_donor	TRUE	rs587782703	1.00004e-05	0	1	LP,P	AD	No	Yes	2	Pathogenic	NM_003000	c.72+1G>T		ENST00000375499
1:161314406:A:G	SDHC	snp	start_lost	TRUE	rs755235380	3.00012e-05	0	3	LP,P	AD	No	Yes	2	Pathogenic	NM_003001:NM_001035511:NM_001035512:NM_001035513:NM_001278172	c.1A>G:c.1A>G:c.1A>G:c.1A>G:c.1A>G	p.Met1?:p.Met1?:p.Met1?:p.Met1?:p.Met1?	ENST00000367975:ENST00000342751:ENST00000432287:ENST00000392169:ENST00000513009
1:161323636:C:T	SDHC	snp	stop_gained	TRUE	rs201286421	1.00004e-05	0	1	LP,P	AD	No	Yes	2	Pathogenic	NM_003001:NM_001035511:NM_001035512:NM_001278172	c.43C>T:c.43C>T:c.43C>T:c.43C>T	p.Arg15*:p.Arg15*:p.Arg15*:p.Arg15*	ENST00000367975:ENST00000342751:ENST00000432287:ENST00000513009
1:161328395:G:A	SDHC	snp	splice_acceptor	TRUE	NA	1.00004e-05	0	1	LP,P	AD	Yes	No	1	Likely_pathogenic	NM_003001:NM_001035511	c.78-1G>A:c.78-1G>A		ENST00000367975:ENST00000342751
1:161356705:G:GT	SDHC	indel	frameshift	TRUE	NA	1.00004e-05	0	1	LP,P	AD	Yes	No			NM_003001:NM_001035512:NM_001035513	c.272dupT:c.170dupT:c.113dupT	p.Leu91fs:p.Leu57fs:p.Leu38fs	ENST00000367975:ENST00000432287:ENST00000392169
1:161356815:A:G	SDHC	snp	missense	FALSE	NA	3.00012e-05	0	3	LP,P	AD	No	Yes	2	Likely_pathogenic	NM_003001:NM_001035512:NM_001035513	c.380A>G:c.278A>G:c.221A>G	p.His127Arg:p.His93Arg:p.His74Arg	ENST00000367975:ENST00000432287:ENST00000392169
1:161356832:C:T	SDHC	snp	stop_gained	TRUE	rs764575966	2.00008e-05	0	2	LP,P	AD	No	Yes	2	Pathogenic	NM_003001:NM_001035512:NM_001035513	c.397C>T:c.295C>T:c.238C>T	p.Arg133*:p.Arg99*:p.Arg80*	ENST00000367975:ENST00000432287:ENST00000392169
1:161362328:GA:G	SDHC	indel	frameshift	TRUE	NA	1.00004e-05	0	1	LP,P	AD	Yes	No			NM_003001:NM_001035511:NM_001035512:NM_001035513:NM_001278172	c.406delA:c.242delA:c.304delA:c.247delA:c.140delA	p.Met136fs:p.Asp81fs:p.Met102fs:p.Met83fs:p.Asp47fs	ENST00000367975:ENST00000342751:ENST00000432287:ENST00000392169:ENST00000513009
1:161362342:GA:G	SDHC	indel	frameshift	TRUE	NA	2.00008e-05	0	2	LP,P	AD	Yes	No			NM_003001:NM_001035511:NM_001035512:NM_001035513:NM_001278172	c.423delA:c.259delA:c.321delA:c.264delA:c.157delA	p.Gly142fs:p.Arg87fs:p.Gly108fs:p.Gly89fs:p.Arg53fs	ENST00000367975:ENST00000342751:ENST00000432287:ENST00000392169:ENST00000513009
1:161362377:G:A	SDHC	snp	stop_gained	TRUE	NA	1.00004e-05	0	1	LP,P	AD	Yes	No			NM_001035511:NM_001278172	c.290G>A:c.188G>A	p.Trp97*:p.Trp63*	ENST00000342751:ENST00000513009
1:161362474:C:A	SDHC	snp	stop_gained	TRUE	NA	1.00004e-05	0	1	LP,P	AD	Yes	No			NM_001035511:NM_001278172	c.387C>A:c.285C>A	p.Tyr129*:p.Tyr95*	ENST00000342751:ENST00000513009
11:112088939:C:T	SDHD	snp	missense	FALSE	rs80338844	3.00012e-05	0	3	LP,P	AD	No	Yes	2	Pathogenic	NM_003002:NM_001276506:NM_001276504	c.242C>T:c.242C>T:c.242C>T	p.Pro81Leu:p.Pro81Leu:p.Pro81Leu	ENST00000375549:ENST00000528182:ENST00000528021:ENST00000526592:ENST00000525291:ENST00000614349
15:67138094:TG:T	SMAD3	indel	frameshift	TRUE	NA	1.00004e-05	0	1	LP,P	AD	Yes	No			NM_001145103	c.72delG	p.Arg25fs	ENST00000439724
15:67181349:CTG:C	SMAD3	indel	frameshift	TRUE	NA	1.00004e-05	0	1	LP,P	AD	Yes	No			NM_005902:NM_001145102:NM_001145103:NM_001145104	c.770_771delTG:c.455_456delTG:c.638_639delTG:c.185_186delTG	p.Val257fs:p.Val152fs:p.Val213fs:p.Val62fs	ENST00000327367:ENST00000540846:ENST00000439724:ENST00000537194
19:1220665:CT:C	STK11	indel	frameshift	TRUE	NA	1.00006e-05	0	1	LP,P	AD	Yes	No			NM_000455	c.683delT	p.Leu228fs	ENST00000326873:ENST00000586243
19:1226540:C:T	STK11	snp	stop_gained	TRUE	NA	1.00018e-05	0	1	LP,P	AD	Yes	No			NM_000455	c.1195C>T	p.Gln399*	ENST00000326873:ENST00000586243
9:99132740:G:A	TGFBR1	snp	splice_donor	TRUE	NA	1.00004e-05	0	1	LP,P	AD	Yes	No			NM_001306210:NM_004612	c.586+1G>A:c.574+1G>A		ENST00000552516:ENST00000374994:ENST00000550253
9:99137973:CTGTTAAGATA:C	TGFBR1	indel	frameshift	TRUE	NA	1.00004e-05	0	1	LP,P	AD	Yes	No			NM_001306210:NM_004612:NM_001130916	c.703_712delGTTAAGATAT:c.691_700delGTTAAGATAT:c.460_469delGTTAAGATAT	p.Val235fs:p.Val231fs:p.Val154fs	ENST00000552516:ENST00000374994:ENST00000374990:ENST00000550253
9:99138090:G:A	TGFBR1	snp	splice_donor	TRUE	NA	1.00004e-05	0	1	LP,P	AD	Yes	No			NM_001306210:NM_004612:NM_001130916	c.817+1G>A:c.805+1G>A:c.574+1G>A		ENST00000552516:ENST00000374994:ENST00000374990:ENST00000550253
9:99144731:G:A	TGFBR1	snp	splice_acceptor	TRUE	NA	1.00004e-05	0	1	LP,P	AD	Yes	No			NM_001306210:NM_004612:NM_001130916	c.986-1G>A:c.974-1G>A:c.743-1G>A		ENST00000552516:ENST00000374994:ENST00000374990:ENST00000550253
3:30606968:C:T	TGFBR2	snp	stop_gained	TRUE	NA	1.00004e-05	0	1	LP,P	AD	Yes	No			NM_001024847:NM_003242	c.85C>T:c.85C>T	p.Gln29*:p.Gln29*	ENST00000359013:ENST00000295754
3:30644894:AG:A	TGFBR2	indel	frameshift	TRUE	rs751024495	1.00004e-05	0	1	LP,P	AD	Yes	No			NM_001024847:NM_003242	c.319delG:c.244delG	p.Glu107fs:p.Glu82fs	ENST00000359013:ENST00000295754
3:30650379:G:GA	TGFBR2	indel	frameshift	TRUE	rs756007977	6.00024e-05	0	6	LP,P	AD	Yes	No			NM_001024847:NM_003242	c.458dupA:c.383dupA	p.Pro154fs:p.Pro129fs	ENST00000359013:ENST00000295754
3:30672148:G:A	TGFBR2	snp	stop_gained	TRUE	NA	1.00004e-05	0	1	LP,P	AD	Yes	No			NM_001024847:NM_003242	c.1040G>A:c.965G>A	p.Trp347*:p.Trp322*	ENST00000359013:ENST00000295754
3:14125191:A:ACC	TMEM43	indel	frameshift	TRUE	NA	2.00024e-05	0	2	LP,P	AD	Yes	No			NM_024334	c.-2_-1dupCC	p.Met1fs	ENST00000306077
3:14125196:G:A	TMEM43	snp	start_lost	TRUE	NA	2.00008e-05	0	2	LP,P	AD	Yes	No			NM_024334	c.3G>A	p.Met1?	ENST00000306077
3:14129463:C:T	TMEM43	snp	stop_gained	TRUE	NA	1.00004e-05	0	1	LP,P	AD	Yes	No			NM_024334	c.64C>T	p.Gln22*	ENST00000306077
3:14130911:TGAAG:T	TMEM43	indel	frameshift	TRUE	NA	1.00004e-05	0	1	LP,P	AD	Yes	No			NM_024334	c.258_261delAAGG	p.Arg87fs	ENST00000306077
3:14131653:G:A	TMEM43	snp	stop_gained	TRUE	NA	2.00012e-05	0	2	LP,P	AD	Yes	No			NM_024334	c.371G>A	p.Trp124*	ENST00000306077
3:14132869:C:CT	TMEM43	indel	frameshift	TRUE	NA	4.00016e-05	0	4	LP,P	AD	Yes	No			NM_024334	c.447dupT	p.Glu150fs	ENST00000306077
3:14134855:CTT:C	TMEM43	indel	frameshift	TRUE	NA	1.00004e-05	0	1	LP,P	AD	Yes	No			NM_024334	c.673_674delTT	p.Phe225fs	ENST00000306077
3:14134885:T:A	TMEM43	snp	stop_gained	TRUE	NA	1.00004e-05	0	1	LP,P	AD	Yes	No			NM_024334	c.699T>A	p.Tyr233*	ENST00000306077
3:14135156:A:T	TMEM43	snp	splice_acceptor	TRUE	NA	1.00004e-05	0	1	LP,P	AD	Yes	No			NM_024334	c.706-2A>T		ENST00000306077
3:14135187:T:A	TMEM43	snp	stop_gained	TRUE	NA	1.00004e-05	0	1	LP,P	AD	Yes	No			NM_024334	c.735T>A	p.Tyr245*	ENST00000306077
3:14141613:C:T	TMEM43	snp	stop_gained	TRUE	rs778127887	2.00008e-05	0	2	LP,P	AD	Yes	No	1	Likely_pathogenic	NM_024334	c.1021C>T	p.Arg341*	ENST00000306077
3:14141707:G:GACCCCTGTGGGCCC	TMEM43	indel	frameshift	TRUE	NA	1.00004e-05	0	1	LP,P	AD	Yes	No			NM_024334	c.1116_1129dupACCCCTGTGGGCCC	p.Leu377fs	ENST00000306077
19:55151881:C:T	TNNI3	snp	missense	FALSE	NA	2.00012e-05	0	2	P	AD	No	Yes	2	Pathogenic/Likely_pathogenic	NM_000363	c.586G>A	p.Asp196Asn	ENST00000344887:ENST00000588882
19:55154094:C:T	TNNI3	snp	missense	FALSE	NA	2.00008e-05	0	2	P	AD	No	Yes	2	Pathogenic/Likely_pathogenic	NM_000363	c.485G>A	p.Arg162Gln	ENST00000344887:ENST00000588882
19:55154146:G:A	TNNI3	snp	missense	FALSE	NA	1.00004e-05	0	1	P	AD	No	Yes	2	Pathogenic/Likely_pathogenic	NM_000363	c.433C>T	p.Arg145Trp	ENST00000344887:ENST00000588882
19:55154157:C:T	TNNI3	snp	missense	FALSE	rs397516347	1.00004e-05	0	1	P	AD	No	Yes	2	Pathogenic/Likely_pathogenic	NM_000363	c.422G>A	p.Arg141Gln	ENST00000344887:ENST00000588882
19:55154172:C:T	TNNI3	snp	missense	FALSE	rs730881069	1.00004e-05	0	1	P	AD	No	Yes	2	Pathogenic/Likely_pathogenic	NM_000363	c.407G>A	p.Arg136Gln	ENST00000344887:ENST00000588882
1:201361992:C:A	TNNT2	snp	stop_gained	TRUE	NA	1.00004e-05	0	1	LP,P	AD	Yes	No			NM_001001431:NM_001276346:NM_001276345;NM_000364:NM_001001430:NM_001001432:NM_001276347	c.601G>T:c.424G>T:c.511G>T:c.640G>T:c.610G>T:c.511G>T	p.Glu201*:p.Glu142*:p.Glu171*:p.Glu214*:p.Glu204*:p.Glu171*	ENST00000367322:ENST00000421663:ENST00000367320:ENST00000236918:ENST00000367318:ENST00000360372:ENST00000367317:ENST00000458432:ENST00000367315:ENST00000509001
1:201362016:GCT:G	TNNT2	indel	frameshift	TRUE	rs760664767	2.00008e-05	0	2	LP,P	AD	Yes	No			NM_001001431:NM_001276346:NM_001276345;NM_000364:NM_001001430:NM_001001432:NM_001276347	c.575_576delAG:c.398_399delAG:c.485_486delAG:c.614_615delAG:c.584_585delAG:c.485_486delAG	p.Glu192fs:p.Glu133fs:p.Glu162fs:p.Glu205fs:p.Glu195fs:p.Glu162fs	ENST00000367322:ENST00000421663:ENST00000367320:ENST00000236918:ENST00000367318:ENST00000360372:ENST00000367317:ENST00000458432:ENST00000367315:ENST00000509001
1:201363349:G:A	TNNT2	snp	missense	FALSE	NA	1.00004e-05	0	1	LP,P	AD	No	Yes	2	Pathogenic/Likely_pathogenic	NM_001001431:NM_001276346:NM_001276345;NM_000364:NM_001001430:NM_001001432:NM_001276347	c.517C>T:c.340C>T:c.427C>T:c.547C>T:c.517C>T:c.427C>T	p.Arg173Trp:p.Arg114Trp:p.Arg143Trp:p.Arg183Trp:p.Arg173Trp:p.Arg143Trp	ENST00000367322:ENST00000421663:ENST00000367320:ENST00000236918:ENST00000367318:ENST00000360372:ENST00000367317:ENST00000458432:ENST00000367315:ENST00000509001
1:201365226:CT:C	TNNT2	indel	frameshift	TRUE	rs560019679	1.00004e-05	0	1	LP,P	AD	Yes	No			NM_001001431:NM_001276345;NM_000364:NM_001001430:NM_001001432:NM_001276347	c.345delA:c.168delA:c.375delA:c.345delA:c.330delA	p.Glu116fs:p.Glu57fs:p.Glu126fs:p.Glu116fs:p.Glu111fs	ENST00000367322:ENST00000421663:ENST00000236918:ENST00000367318:ENST00000367317:ENST00000458432:ENST00000367315:ENST00000509001
1:201365308:C:T	TNNT2	snp	splice_acceptor	TRUE	NA	1.00004e-05	0	1	LP,P	AD	Yes	No			NM_001001431:NM_001276345;NM_000364:NM_001001430:NM_001001432:NM_001276347	c.265-1G>A:c.88-1G>A:c.295-1G>A:c.265-1G>A:c.250-1G>A		ENST00000367322:ENST00000421663:ENST00000236918:ENST00000367318:ENST00000367317:ENST00000458432:ENST00000367315:ENST00000509001
1:201365620:ACT:A	TNNT2	indel	frameshift	TRUE	NA	3.00012e-05	0	3	LP,P	AD	Yes	No			NM_001001431:NM_001276346:NM_001276345;NM_000364:NM_001001430:NM_001001432:NM_001276347	c.252_253delAG:c.75_76delAG:c.279_280delAG:c.282_283delAG:c.252_253delAG:c.279_280delAG	p.Arg84fs:p.Arg25fs:p.Arg93fs:p.Arg94fs:p.Arg84fs:p.Arg93fs	ENST00000367322:ENST00000421663:ENST00000367320:ENST00000236918:ENST00000367318:ENST00000360372:ENST00000367317:ENST00000458432:ENST00000367315:ENST00000509001
1:201368160:A:C	TNNT2	snp	splice_donor	TRUE	NA	1.00004e-05	0	1	LP,P	AD	Yes	No			NM_001001431:NM_001276346:NM_001276345;NM_000364:NM_001001430:NM_001001432:NM_001276347	c.133+2T>G:c.-45+2T>G:c.163+2T>G:c.163+2T>G:c.133+2T>G:c.163+2T>G		ENST00000367322:ENST00000421663:ENST00000367320:ENST00000236918:ENST00000367318:ENST00000360372:ENST00000367317:ENST00000458432:ENST00000367315:ENST00000509001
1:201368173:GT:G	TNNT2	indel	frameshift	TRUE	NA	1.00004e-05	0	1	LP,P	AD	Yes	No			NM_001001431:NM_001276346:NM_001276345;NM_000364:NM_001001430:NM_001001432:NM_001276347	c.121delA:c.151delA:c.151delA:c.121delA:c.151delA:c.106delA	p.Thr41fs:p.Thr51fs:p.Thr51fs:p.Thr41fs:p.Thr51fs:p.Thr36fs	ENST00000367322:ENST00000367320:ENST00000236918:ENST00000367318:ENST00000360372:ENST00000367317:ENST00000367315:ENST00000509001
1:201368176:TC:T	TNNT2	indel	frameshift	TRUE	NA	1.00004e-05	0	1	LP,P	AD	Yes	No			NM_001001431:NM_001276346:NM_001276345;NM_000364:NM_001001430:NM_001001432:NM_001276347	c.118delG:c.148delG:c.148delG:c.118delG:c.148delG:c.103delG	p.Glu40fs:p.Glu50fs:p.Glu50fs:p.Glu40fs:p.Glu50fs:p.Glu35fs	ENST00000367322:ENST00000367320:ENST00000236918:ENST00000367318:ENST00000360372:ENST00000367317:ENST00000367315:ENST00000509001
1:201369816:C:A	TNNT2	snp	stop_gained	TRUE	NA	1.00004e-05	0	1	LP,P	AD	Yes	No			NM_001276346:NM_001276345;NM_000364	c.97G>T:c.97G>T	p.Glu33*:p.Glu33*	ENST00000367320:ENST00000236918:ENST00000360372
1:201373252:C:A	TNNT2	snp	start_lost	TRUE	NA	1.00004e-05	0	1	LP,P	AD	Yes	No			NM_001001431:NM_001276346:NM_001276345;NM_000364:NM_001001430:NM_001001432:NM_001276347	c.3G>T:c.3G>T:c.3G>T:c.3G>T:c.3G>T:c.3G>T	p.Met1?:p.Met1?:p.Met1?:p.Met1?:p.Met1?:p.Met1?	ENST00000367322:ENST00000367320:ENST00000236918:ENST00000367318:ENST00000360372:ENST00000367317:ENST00000367315:ENST00000509001
17:7673220:T:TA	TP53	indel	frameshift	TRUE	NA	1.00006e-05	0	1	LP,P	AD	Yes	No			NM_001126117:NM_001276699:NM_001126113:NM_001276695	c.643dupT:c.562dupT:c.1039dupT:c.922dupT	p.Ter215fs:p.Ter188fs:p.Ter347fs:p.Ter308fs	ENST00000504290:ENST00000610623:ENST00000455263:ENST00000610538
17:7673736:G:GGCTCCCCTTTCTT	TP53	indel	frameshift	TRUE	NA	1.00004e-05	0	1	LP,P	AD	Yes	No			NM_001126117:NM_001126115:NM_001126116:NM_001276699:NM_001276698:NM_001276697:NM_001126118:NM_001126112;NM_000546:NM_001276760;NM_001276761:NM_001126114:NM_001126113:NM_001276695:NM_001276696	c.871_883dupAAGAAAGGGGAGC:c.475_487dupAAGAAAGGGGAGC:c.475_487dupAAGAAAGGGGAGC:c.475_487dupAAGAAAGGGGAGC:c.394_406dupAAGAAAGGGGAGC:c.394_406dupAAGAAAGGGGAGC:c.394_406dupAAGAAAGGGGAGC:c.754_766dupAAGAAAGGGGAGC:c.871_883dupAAGAAAGGGGAGC:c.754_766dupAAGAAAGGGGAGC:c.871_883dupAAGAAAGGGGAGC:c.871_883dupAAGAAAGGGGAGC:c.871_883dupAAGAAAGGGGAGC	p.Pro295fs:p.Pro163fs:p.Pro163fs:p.Pro163fs:p.Pro136fs:p.Pro136fs:p.Pro136fs:p.Pro256fs:p.Pro295fs:p.Pro256fs:p.Pro295fs:p.Pro295fs:p.Pro295fs	ENST00000359597:ENST00000504290:ENST00000504937:ENST00000510385:ENST00000610623:ENST00000618944:ENST00000619186:ENST00000610292:ENST00000269305:ENST00000620739:ENST00000617185:ENST00000420246:ENST00000455263:ENST00000610538:ENST00000622645:ENST00000445888:ENST00000619485:ENST00000615910
17:7673771:GCGCC:G	TP53	indel	frameshift	TRUE	NA	1.0001e-05	0	1	LP,P	AD	Yes	No			NM_001126117:NM_001126115:NM_001126116:NM_001276699:NM_001276698:NM_001276697:NM_001126118:NM_001126112;NM_000546:NM_001276760;NM_001276761:NM_001126114:NM_001126113:NM_001276695:NM_001276696	c.845_848delGGCG:c.449_452delGGCG:c.449_452delGGCG:c.449_452delGGCG:c.368_371delGGCG:c.368_371delGGCG:c.368_371delGGCG:c.728_731delGGCG:c.845_848delGGCG:c.728_731delGGCG:c.845_848delGGCG:c.845_848delGGCG:c.845_848delGGCG	p.Arg282fs:p.Arg150fs:p.Arg150fs:p.Arg150fs:p.Arg123fs:p.Arg123fs:p.Arg123fs:p.Arg243fs:p.Arg282fs:p.Arg243fs:p.Arg282fs:p.Arg282fs:p.Arg282fs	ENST00000359597:ENST00000504290:ENST00000504937:ENST00000510385:ENST00000610623:ENST00000618944:ENST00000619186:ENST00000610292:ENST00000269305:ENST00000620739:ENST00000617185:ENST00000420246:ENST00000455263:ENST00000610538:ENST00000622645:ENST00000445888:ENST00000619485:ENST00000615910
17:7673802:C:T	TP53	snp	missense	FALSE	NA	4.00016e-05	0	4	LP,P	AD	No	Yes	2	Pathogenic/Likely_pathogenic	NM_001126117:NM_001126115:NM_001126116:NM_001276699:NM_001276698:NM_001276697:NM_001126118:NM_001126112;NM_000546:NM_001276760;NM_001276761:NM_001126114:NM_001126113:NM_001276695:NM_001276696	c.818G>A:c.422G>A:c.422G>A:c.422G>A:c.341G>A:c.341G>A:c.341G>A:c.701G>A:c.818G>A:c.701G>A:c.818G>A:c.818G>A:c.818G>A	p.Arg273His:p.Arg141His:p.Arg141His:p.Arg141His:p.Arg114His:p.Arg114His:p.Arg114His:p.Arg234His:p.Arg273His:p.Arg234His:p.Arg273His:p.Arg273His:p.Arg273His	ENST00000359597:ENST00000504290:ENST00000504937:ENST00000510385:ENST00000610623:ENST00000618944:ENST00000619186:ENST00000610292:ENST00000269305:ENST00000620739:ENST00000617185:ENST00000420246:ENST00000455263:ENST00000610538:ENST00000622645:ENST00000445888:ENST00000619485:ENST00000615910
17:7674221:G:A	TP53	snp	missense	FALSE	rs121912651	1.00004e-05	0	1	LP,P	AD	No	Yes	2	Pathogenic/Likely_pathogenic	NM_001126117:NM_001126115:NM_001126116:NM_001276699:NM_001276698:NM_001276697:NM_001126118:NM_001126112;NM_000546:NM_001276760;NM_001276761:NM_001126114:NM_001126113:NM_001276695:NM_001276696	c.742C>T:c.742C>T:c.346C>T:c.346C>T:c.346C>T:c.265C>T:c.265C>T:c.265C>T:c.625C>T:c.742C>T:c.625C>T:c.742C>T:c.742C>T	p.Arg248Trp:p.Arg248Trp:p.Arg116Trp:p.Arg116Trp:p.Arg116Trp:p.Arg89Trp:p.Arg89Trp:p.Arg89Trp:p.Arg209Trp:p.Arg248Trp:p.Arg209Trp:p.Arg248Trp:p.Arg248Trp	ENST00000413465:ENST00000359597:ENST00000504290:ENST00000504937:ENST00000510385:ENST00000610623:ENST00000618944:ENST00000619186:ENST00000610292:ENST00000269305:ENST00000620739:ENST00000617185:ENST00000420246:ENST00000455263:ENST00000610538:ENST00000622645:ENST00000445888:ENST00000619485:ENST00000615910
17:7674241:G:A	TP53	snp	missense	FALSE	NA	1.00004e-05	0	1	LP,P	AD	No	Yes	2	Pathogenic/Likely_pathogenic	NM_001126117:NM_001126115:NM_001126116:NM_001276699:NM_001276698:NM_001276697:NM_001126118:NM_001126112;NM_000546:NM_001276760;NM_001276761:NM_001126114:NM_001126113:NM_001276695:NM_001276696	c.722C>T:c.722C>T:c.326C>T:c.326C>T:c.326C>T:c.245C>T:c.245C>T:c.245C>T:c.605C>T:c.722C>T:c.605C>T:c.722C>T:c.722C>T	p.Ser241Phe:p.Ser241Phe:p.Ser109Phe:p.Ser109Phe:p.Ser109Phe:p.Ser82Phe:p.Ser82Phe:p.Ser82Phe:p.Ser202Phe:p.Ser241Phe:p.Ser202Phe:p.Ser241Phe:p.Ser241Phe	ENST00000413465:ENST00000359597:ENST00000504290:ENST00000504937:ENST00000510385:ENST00000610623:ENST00000618944:ENST00000619186:ENST00000610292:ENST00000269305:ENST00000620739:ENST00000617185:ENST00000420246:ENST00000455263:ENST00000610538:ENST00000622645:ENST00000445888:ENST00000619485:ENST00000615910
17:7674872:T:C	TP53	snp	missense	FALSE	NA	1.00004e-05	0	1	LP,P	AD	No	Yes	2	Pathogenic/Likely_pathogenic	NM_001126117:NM_001126115:NM_001126116:NM_001276699:NM_001276698:NM_001276697:NM_001126118:NM_001126112;NM_000546:NM_001276760;NM_001276761:NM_001126114:NM_001126113:NM_001276695:NM_001276696	c.659A>G:c.659A>G:c.263A>G:c.263A>G:c.263A>G:c.182A>G:c.182A>G:c.182A>G:c.542A>G:c.659A>G:c.542A>G:c.659A>G:c.659A>G	p.Tyr220Cys:p.Tyr220Cys:p.Tyr88Cys:p.Tyr88Cys:p.Tyr88Cys:p.Tyr61Cys:p.Tyr61Cys:p.Tyr61Cys:p.Tyr181Cys:p.Tyr220Cys:p.Tyr181Cys:p.Tyr220Cys:p.Tyr220Cys	ENST00000413465:ENST00000359597:ENST00000504290:ENST00000504937:ENST00000510385:ENST00000610623:ENST00000618944:ENST00000619186:ENST00000610292:ENST00000269305:ENST00000620739:ENST00000617185:ENST00000420246:ENST00000455263:ENST00000610538:ENST00000622645:ENST00000445888:ENST00000619485:ENST00000615910
17:7675208:C:T	TP53	snp	missense	FALSE	rs587781991	1.00006e-05	0	1	LP,P	AD	No	Yes	2	Likely_pathogenic	NM_001126117:NM_001126115:NM_001126116:NM_001126118:NM_001126112;NM_000546:NM_001276760;NM_001276761:NM_001126114:NM_001126113:NM_001276695:NM_001276696	c.404G>A:c.404G>A:c.8G>A:c.8G>A:c.8G>A:c.287G>A:c.404G>A:c.287G>A:c.404G>A:c.404G>A	p.Cys135Tyr:p.Cys135Tyr:p.Cys3Tyr:p.Cys3Tyr:p.Cys3Tyr:p.Cys96Tyr:p.Cys135Tyr:p.Cys96Tyr:p.Cys135Tyr:p.Cys135Tyr	ENST00000413465:ENST00000359597:ENST00000504290:ENST00000504937:ENST00000510385:ENST00000610292:ENST00000269305:ENST00000620739:ENST00000617185:ENST00000420246:ENST00000455263:ENST00000610538:ENST00000622645:ENST00000445888:ENST00000619485:ENST00000615910
17:7675992:A:C	TP53	snp	splice_donor	TRUE	NA	1.00004e-05	0	1	LP,P	AD	Yes	No	1	Likely_pathogenic	NM_001126118:NM_001126112;NM_000546:NM_001276760;NM_001276761:NM_001126114:NM_001126113:NM_001276695:NM_001276696	c.375+2T>G:c.375+2T>G:c.258+2T>G:c.375+2T>G:c.258+2T>G:c.375+2T>G:c.375+2T>G		ENST00000413465:ENST00000359597:ENST00000610292:ENST00000269305:ENST00000620739:ENST00000617185:ENST00000420246:ENST00000455263:ENST00000610538:ENST00000622645:ENST00000445888:ENST00000619485
17:7676618:GGCTGCT:G	TP53	indel	splice_acceptor	TRUE	NA	1.00004e-05	0	1	LP,P	AD	Yes	No			NM_001126118:NM_001126112;NM_000546:NM_001276760;NM_001276761:NM_001126114:NM_001126113:NM_001276695:NM_001276696	c.-262-2_-259delAGCAGC:c.-28-2_-25delAGCAGC:c.-145-2_-142delAGCAGC:c.-28-2_-25delAGCAGC:c.-28-2_-25delAGCAGC:c.-28-2_-25delAGCAGC:c.-145-2_-142delAGCAGC		ENST00000610292:ENST00000269305:ENST00000620739:ENST00000617185:ENST00000420246:ENST00000455263:ENST00000610538:ENST00000622645:ENST00000445888:ENST00000619485
9:132903785:G:A	TSC1	snp	stop_gained	TRUE	rs118203631	1.00004e-05	0	1	LP,P	AD	No	Yes	2	Pathogenic	NM_001162426;NM_000368:NM_001162427	c.2074C>T:c.2074C>T	p.Arg692*:p.Arg692*	ENST00000298552:ENST00000440111:ENST00000545250
16:2056723:TC:T	TSC2	indel	frameshift	TRUE	NA	1.00498e-05	0	1	LP,P	AD	Yes	No			NM_001077183:NM_001114382:NM_001318829:NM_001318827:NM_001318832:NM_000548	c.729delC:c.729delC:c.582delC:c.618delC:c.762delC:c.729delC	p.Cys244fs:p.Cys244fs:p.Cys195fs:p.Cys207fs:p.Cys255fs:p.Cys244fs	ENST00000401874:ENST00000350773:ENST00000382538:ENST00000439673:ENST00000568454:ENST00000219476
16:2079034:G:A	TSC2	snp	splice_acceptor	TRUE	NA	1.00004e-05	0	1	LP,P	AD	Yes	No			NM_001077183:NM_001318832	c.2838-1G>A:c.2871-1G>A		ENST00000401874:ENST00000568454
16:2082439:CCT:C	TSC2	indel	frameshift	TRUE	NA	1.00006e-05	0	1	LP,P	AD	Yes	No			NM_000548	c.3821_3822delCT	p.Ser1274fs	ENST00000219476
16:2086871:GGTGA:G	TSC2	indel	splice_donor	TRUE	NA	1.00004e-05	0	1	LP,P	AD	Yes	No			NM_001077183:NM_001114382:NM_001318829:NM_001318827:NM_001318832:NM_000548	c.4788+1_4788+4delGTGA:c.4920+1_4920+4delGTGA:c.4644+1_4644+4delGTGA:c.4680+1_4680+4delGTGA:c.4821+1_4821+4delGTGA:c.4989+1_4989+4delGTGA		ENST00000401874:ENST00000350773:ENST00000382538:ENST00000439673:ENST00000568454:ENST00000219476
16:2088445:G:A	TSC2	snp	splice_acceptor	TRUE	NA	1.00004e-05	0	1	LP,P	AD	Yes	No			NM_001077183:NM_001114382:NM_001318829:NM_001318827:NM_001318832:NM_000548	c.5059-1G>A:c.5191-1G>A:c.4915-1G>A:c.4951-1G>A:c.5092-1G>A:c.5260-1G>A		ENST00000401874:ENST00000350773:ENST00000382538:ENST00000439673:ENST00000568454:ENST00000219476
3:10141848:A:G	VHL	snp	start_lost	TRUE	NA	1.00004e-05	0	1	LP,P	AD	Yes	No			NM_000551:NM_198156	c.1A>G:c.1A>G	p.Met1?:p.Met1?	ENST00000256474:ENST00000345392
11:32430529:C:A	WT1	snp	splice_donor	TRUE	rs557243591	1.00004e-05	0	1	LP,P	AD	Yes	No			NM_001198551:NM_001198552	c.10+1G>T:c.10+1G>T		ENST00000379079:ENST00000530998
11:32435343:C:A	WT1	snp	start_lost	TRUE	NA	1.00004e-05	0	1	LP,P	AD	Yes	No			NM_024426:NM_000378:NM_024424	c.3G>T:c.3G>T:c.3G>T	p.Leu1?:p.Leu1?:p.Leu1?	ENST00000332351:ENST00000452863:ENST00000448076
11:32435344:AG:CC	WT1	snp	start_lost	TRUE	NA	1.00004e-05	0	1	LP,P	AD	Yes	No			NM_024426:NM_000378:NM_024424	c.2T>G:c.2T>G:c.2T>G	p.Leu1?:p.Leu1?:p.Leu1?	ENST00000332351:ENST00000452863:ENST00000448076	Di nucleotide change
Supplementary Table 28 | ACMG variants passing visual validation observed in UKB 50k exomes.
