# Supplementary material for: Exome sequencing and characterization of 49,960 individuals in the UK Biobank
Source: Nature. 2020 Oct 21;586(7831):749–56. doi: 10.1038/s41586-020-2853-0 (PMC7759458; doi:10.1038/s41586-020-2853-0)
Supplement: Supplementary file 12 — Single variant analyses for those with minor allele count >5 for results in Table 3 and Supplementary Table 12. [file 41586_2020_2853_MOESM12_ESM.xlsx]

## Sheet: Sheet1
GENE	Variant	ICD Code, Binary Phenotype	Control RR|RA|AA	Case RR|RA|AA	OR (95% CI)	P
FAM160B1	-	T81.3, Diruption of wound	-	-	-	-
MLH1	3:37048994:G:T	Z85.0, Personal history of malignant neoplasm of digestive organs	39639 | 6 | 0	325 | 0 | 0	9.4 (<0.01,>100)	0.87
MLH1	3:37048994:G:T	Z85.0, Personal history of malignant neoplasm of digestive organs	43421 | 8 | 0	384 | 0 | 0	6.6 (<0.01,>100)	0.84
MLH1	3:37048994:G:T	Z85.0, Personal history of malignant neoplasm of digestive organs	43421 | 8 | 0	493 | 0 | 0	5.2 (<0.01,>100)	0.81
PKD1	-	N18, Chronic kidney disease (CKD)	-	-	-	-
TTN	2:178689897:C:T	I42, Cardiomyopathy	44768 | 62 | 0	77 | 1 | 0	14 (1.2, >100)	0.037
TTN	2:178756292:T:TC	I42, Cardiomyopathy	44778 | 52 | 0	76 | 2 | 0	28 (3.7, >100)	0.0012
TTN	2:178653473:CT:C	I42, Cardiomyopathy	44803 | 26 | 0	78 | 0 | 0	11 (<0.01,>100)	0.84
TTN	2:178664443:GACAGTTAAGAATGTACCTTTGACAGGTACA:G	I42, Cardiomyopathy	44804 | 13 | 0	78 | 0 | 0	21 (<0.01,>100)	0.89
TTN	2:178749352:TGGGCTTGC:T	I42, Cardiomyopathy	44821 | 6 | 0	78 | 0 | 0	44 (<0.01,>100)	0.92
TTN	2:178745884:C:A	I42, Cardiomyopathy	44821 | 8 | 0	78 | 0 | 0	34 (<0.01,>100)	0.91
TTN	2:178689289:C:A	I42, Cardiomyopathy	44822 | 8 | 0	78 | 0 | 0	34 (<0.01,>100)	0.9
TTN	2:178665777:G:A	I42, Cardiomyopathy	44823 | 6 | 0	78 | 0 | 0	44 (<0.01,>100)	0.93
TTN	2:178748832:G:C	I42, Cardiomyopathy	44823 | 7 | 0	78 | 0 | 0	38 (<0.01,>100)	0.91
TTN	2:178749520:A:AG	I42, Cardiomyopathy	44823 | 7 | 0	78 | 0 | 0	38 (<0.01,>100)	0.9
TTN	2:178751617:AT:A	I42, Cardiomyopathy	44823 | 7 | 0	78 | 0 | 0	38 (<0.01,>100)	0.92
TTN	2:178642236:C:T	I42, Cardiomyopathy	44824 | 6 | 0	78 | 0 | 0	44 (<0.01,>100)	0.93
TTN	2:178746047:G:C	I42, Cardiomyopathy	44824 | 6 | 0	78 | 0 | 0	44 (<0.01,>100)	0.92
TTN	2:178758982:A:G	I42, Cardiomyopathy	44824 | 6 | 0	78 | 0 | 0	44 (<0.01,>100)	0.92
TTN	2:178663903:C:T	I42, Cardiomyopathy	44825 | 5 | 0	78 | 0 | 0	52 (<0.01,>100)	0.93
TTN	2:178747860:AT:A	I42, Cardiomyopathy	44825 | 5 | 0	78 | 0 | 0	52 (<0.01,>100)	0.93
TTN	2:178777234:CTTTCA:C	I42, Cardiomyopathy	44825 | 5 | 0	78 | 0 | 0	52 (<0.01,>100)	0.93
PIEZO1	16:88721652:G:C	I83.9, Asymptomatic varicose veins of lower extremities	40372 | 10 | 0	1214 | 1 | 0	4.7 (0.58, 39)	0.15
PIEZO1	16:88721652:G:C	I83.9, Asymptomatic varicose veins of lower extremities	40372 | 10 | 0	1252 | 1 | 0	4.6 (0.54, 39)	0.16
PIEZO1	16:88737727:C:G	I83.9, Asymptomatic varicose veins of lower extremities	43270 | 61 | 0	1282 | 4 | 0	2.5 (0.78, 7.8)	0.12
PIEZO1	16:88737727:C:G	I83.9, Asymptomatic varicose veins of lower extremities	43270 | 61 | 0	1323 | 4 | 0	2.4 (0.75, 7.6)	0.14
PIEZO1	16:88727163:G:A	I83.9, Asymptomatic varicose veins of lower extremities	43328 | 3 | 0	1284 | 2 | 0	24 (3, >100)	0.0026
PIEZO1	16:88727163:G:A	I83.9, Asymptomatic varicose veins of lower extremities	43328 | 3 | 0	1325 | 2 | 0	23 (3, >100)	0.0028
GENE	Variant	Quantitative Phenotype		RR|RA|AA	BETA (95% CI)	P
ASXL1	20:32433408:C:T	Red blood cell erythrocyte distribution width		44984 | 7 | 0	-0.28 (-1, 0.45)	0.46
ASXL1	20:32434599:TCACCACTGCCATAGAGAGGCGGC:T	Red blood cell erythrocyte distribution width		44959 | 14 | 0	0.51 (-0.0051, 1)	0.052
ASXL1	20:32434638:A:AG	Red blood cell erythrocyte distribution width		44959 | 25 | 0	0.88 (0.5, 1.3)	7.5e-06
ASXL1	20:32433408:C:T	Platelet distribution width		45481 | 7 | 0	0.35 (-0.37, 1.1)	0.34
ASXL1	20:32434599:TCACCACTGCCATAGAGAGGCGGC:T	Platelet distribution width		45456 | 14 | 0	1 (0.52, 1.5)	8.2e-05
ASXL1	20:32434638:A:AG	Platelet distribution width		45454 | 27 | 0	0.59 (0.22, 0.96)	0.0016
CHEK2	22:28695238:TA:T	Platelet crit		45362 | 32 | 0	0.36 (0.021, 0.7)	0.037
CHEK2	22:28695868:AG:A	Platelet crit		45183 | 207 | 1	0.35 (0.21, 0.48)	3.4e-07
CHEK2	22:28725040:T:A	Platelet crit		45392 | 5 | 0	-0.67 (-1.5, 0.19)	0.13
CHEK2	22:28725242:C:T	Platelet crit		45391 | 6 | 0	0.31 (-0.48, 1.1)	0.44
CHEK2	22:28734439:G:A	Platelet crit		45392 | 5 | 0	0.79 (-0.067, 1.7)	0.071
CHEK2	22:28734443:C:T	Platelet crit		45392 | 5 | 0	-0.14 (-1, 0.72)	0.76
COL4A4	2:227052367:G:C	MCR_ug_mg_noCKD		13723 | 34 | 0	0.92 (0.58, 1.3)	9.2e-08
COL6A1	21:45981944:C:T	Corneal hysteresis mean		35544 | 5 | 0	-1.5 (-2.4, -0.67)	0.00053
COL6A1	21:45981944:C:T	Corneal resistance factor mean		35545 | 5 | 0	-1.6 (-2.5, -0.79)	0.00018
KALRN	3:124584849:C:T	Mean platelet thrombocyte volume		45314 | 207 | 1	-0.66 (-0.79, -0.53)	1.3e-23
KLF1	19:12885019:T:TC	Red blood cell erythrocyte distribution width		44973 | 18 | 0	1.4 (0.98, 1.9)	5e-10
KLF1	19:12885019:T:TC	Mean corpuscular haemoglobin		45325 | 20 | 0	-1.5 (-1.9, -1.1)	4e-12
KLF1	19:12885019:T:TC	Mean corpuscular volume		45359 | 20 | 0	-1.4 (-1.8, -0.97)	1.4e-10
GMPR	6:16290617:T:TAC	Mean corpuscular haemoglobin		45174 | 171 | 0	0.39 (0.24, 0.53)	2.1e-07
GP1BA	17:4933190:C:T	Mean platelet thrombocyte volume		45519 | 7 | 0	1.5 (0.78, 2.2)	3.9e-05
GP1BA	17:4934448:CTAATG:C	Mean platelet thrombocyte volume		45449 | 76 | 1	0.29 (0.081, 0.5)	0.0065
HBB	-	Red blood cell erythrocyte count		-	-	-
HBB	-	Red blood cell erythrocyte distribution width		-	-	-
IL33	9:6250600:G:T	Eosinophill count		45013 | 91 | 0	-0.11 (-0.31, 0.097)	0.31
IL33	9:6255967:G:C	Eosinophill count		44704 | 400 | 0	-0.33 (-0.43, -0.23)	2.9e-11
IL33	9:6250600:G:T	Eosinophill percentage		45271 | 92 | 0	-0.16 (-0.36, 0.046)	0.13
IL33	9:6255967:G:C	Eosinophill percentage		44964 | 399 | 0	-0.34 (-0.44, -0.25)	4.1e-12
IQGAP2	5:76403546:A:G	Mean platelet thrombocyte volume		45520 | 6 | 0	0.9 (0.14, 1.7)	0.02
IQGAP2	5:76562401:T:C	Mean platelet thrombocyte volume		45512 | 14 | 0	0.5 (0.0023, 1)	0.049
IQGAP2	5:76570598:C:T	Mean platelet thrombocyte volume		45471 | 55 | 0	0.75 (0.49, 1)	6.6e-09
IQGAP2	5:76606228:C:T	Mean platelet thrombocyte volume		45521 | 5 | 0	0.79 (-0.048, 1.6)	0.065
IQGAP2	5:76606304:G:A	Mean platelet thrombocyte volume		45518 | 7 | 0	1.1 (0.41, 1.8)	0.002
IQGAP2	5:76637119:G:A	Mean platelet thrombocyte volume		45515 | 10 | 0	0.56 (-0.028, 1.2)	0.062
IQGAP2	5:76658457:A:G	Mean platelet thrombocyte volume		45520 | 6 | 0	0.47 (-0.29, 1.2)	0.23
MEPE	4:87838631:G:A	Heel bone mineral density t-score		41917 | 8 | 0	0.35 (-0.33, 1)	0.31
MEPE	4:87845066:GGAAA:G	Heel bone mineral density t-score		41889 | 36 | 0	-0.55 (-0.87, -0.23)	0.00084
MEPE	4:87845359:T:TG	Heel bone mineral density t-score		41919 | 6 | 0	-0.43 (-1.2, 0.35)	0.28
MEPE	4:87845484:AG:A	Heel bone mineral density t-score		41493 | 78 | 0	-0.46 (-0.68, -0.24)	3.6e-05
MEPE	4:87846011:GA:G	Heel bone mineral density t-score		41920 | 5 | 0	0.32 (-0.54, 1.2)	0.46
TUBB1	20:59023552:C:T	Platelet count		45412 | 6 | 0	-2.1 (-2.9, -1.3)	1e-07
TUBB1	20:59023827:C:T	Platelet count		45413 | 5 | 0	-0.55 (-1.4, 0.3)	0.21
TUBB1	20:59023552:C:T	Mean platelet thrombocyte volume		45519 | 7 | 0	1.1 (0.4, 1.8)	0.0021
TUBB1	20:59023827:C:T	Mean platelet thrombocyte volume		45521 | 5 | 0	0.88 (0.044, 1.7)	0.039
TUBB1	20:59023552:C:T	Platelet distribution width		45482 | 6 | 0	1.9 (1.1, 2.6)	3.2e-06
TUBB1	20:59023827:C:T	Platelet distribution width		45483 | 5 | 0	2 (1.2, 2.9)	3.6e-06
Supplementary Table 30 | Single variants with MAC>5 in 44,960 individuals of European ancestry were tested for association using two sided Fishers Exact test without correction for multiple testing in PLINK2. Odds Ratio calculated using 2x2 tables (+0.5 added to all cells). Standard Error (SE) for binary traits calculated from p values.
